# Supplementary material for: Unique properties of dually innervated dendritic spines in pyramidal neurons of the somatosensory cortex uncovered by 3D correlative light and electron microscopy
Source: PLoS Biol. 2021 Aug 24;19(8):e3001375. doi: 10.1371/journal.pbio.3001375 (PMC8415616; doi:10.1371/journal.pbio.3001375)
Supplement: S1 Table — Highest-ranking input parameters (AePSD, Rneck, and Ldend) are sorted by decreasing contribution to the variance of the simulation outputs, as estimated with a GLM. Numbers indicate to which proportion input variables accounted for the variance of considered output. (XLSX) [file pbio.3001375.s011.xlsx]

## Sheet: Sheet1
Output	Contribution to the variance of the output
	in SiSs				in DiSs
∆Vmax, spine head	AePSD	Rneck	Ldend		AePSD	Rneck	Ldend
	0.602	0.1882	0.0004		0.4683	0.3787	0.0095
∆Vmax, shaft / ∆Vmax, spine head	Rneck	Ldend	AePSD		Rneck	Ldend	AePSD
	0.9687	0.008	0.0043		0.9682	0.0128	0.0038
∆[Ca2+]max, spine head	AePSD	Rneck	Ldend		AePSD	Rneck	Ldend
	0.3023	0.0878	0		0.4514	0.0941	0.0002
