# Supplementary material for: Unique properties of dually innervated dendritic spines in pyramidal neurons of the somatosensory cortex uncovered by 3D correlative light and electron microscopy
Source: PLoS Biol. 2021 Aug 24;19(8):e3001375. doi: 10.1371/journal.pbio.3001375 (PMC8415616; doi:10.1371/journal.pbio.3001375)
Supplement: S1 Data — The first sheet of the .xlsx file describes the samples used in our experiments. The second sheet reports scores for log-normality and intersample variability tests for each morphological variable. The 2 last sheets report spine and PSD anatomy in all segmented dendrites. Legends are included in the rightmost column. (XLSX) [file pbio.3001375.s012.xlsx]

## Sheet: Sample description
Dataset	Mouse ID	Sex	Age (days)	Number of segmented dendrites	Number of segmented spines
180609_133	1	F	84	1	48
180618_222	2	M	84	2	170
180626_232	2	M	84	3	131
180723_322	3	F	129	2	41
SR+_3A	SRGAP2C1	M	78	1	22
SR+_1C	SRGAP2C2	F	78	1	51

## Sheet: Sample statistics
Feature	p-value (KS-test against log-normal distribution)	p-value (ANOVA across datasets on log(x) )
Head volume	0.2526	0.39454
Neck length	0.2562	0.0189006
ePDS area	0.1679	0.191623
iPSD area	0.9967	0.420379
Minimal neck diameter	0.295	0.0115228
Mean neck diameter	0.7657	0.109704
Neck resistance	0.2002	0.0101641
Head length	0.1912	0.412945
Maximal head diameter	0.4483	0.00806033
Mean head diameter	0.4721	0.0131462
Head surface	0.664	0.617778

## Sheet: Spine morphometry
spID	#Bch	Dss	d_interSp	Vtot	Vh	SA	nPSD	A1	A2	Ln	maxDn	minDn	meanDn	Wn	Lh	maxDh	minDh	meanDh	Ah	Rh		spID:	Spine identity
180609DDT4_A	2	89.5482	0.77155	0.080588	0.0237184	0	1	0.0316088		2.10524	422.224	50.8492	109.663	338.712	0.713347	280.926	11.7165	184.602	1.38018	20.6524		#Bch:	Branching order of the parent dendrite
180609DDT4_B	2	91.5459	0.206908	0.320434	0.205219	1	1	0.310407		1.2168	590.849	161.524	292.923	39.2707	0.998565	638.833	5.17664	474.311	5.66545	2.47779		Dss:	Distance between spine and soma (µm)
180609DDT4_C	2	91.7528	0.974301	0.138665	0.0357037	0	1	0.0442527		1.52218	692.194	40.2689	240.187	198.707	0.722109	334.37	9.64829	229.82	1.52562	10.7598		d_interSp:	Interspine distance (µm)
180609DDT4_D	2	93.3716	0.00333374	0.137295	0.0582208	0	1	0.0468478		1.14675	486.793	112.319	247.503	60.9461	0.787828	374.465	2.11449	292.001	2.24151	5.56497		Vtot:	Spine volume (µm3)
180609DDT4_E	2	92.7271	0.516451	0.147388	0.00935436	0	1	0.0120591		3.32957	715.533	60.9033	196.428	345.732	0.751088	170.449	29.4158	121.318	0.818723	33.3281		Vh:	Spine head volume (µm3)
180609DDT4_F	2	90.9577	0.588218	0.148633	0.0293839	0	1	0.110218		3.54271	521.642	57.4913	125.502	483.485	1.1412	320.96	41.4922	158.386	1.86785	17.6712		SA:	Absence (0) or presence (1) of a spine apparatus in the spine
180609DDT4_G'	2	93.3749	1.95036	0.0771576	0.0398022	1	1	0.139594		2.29201	445.585	78.394	166.919	178.045	0.708885	406.707	0.384807	239.314	2.29211	13.6924		nPSD:	Number of synapses contacting the spine
180609DDT4_G	2	93.3749	0	0.0717113	0.00568937	0	1	0.0154083		2.48642	387.481	62.2565	152.746	274.824	0.58942	143.566	7.60174	108.388	0.548712	28.3533		A1:	Area of the excitatory contact, if any (µm2)
180609DDT4_H	2	95.6162	0.293504	0.478782	0.375527	1	1	0.285252		0.576473	566.287	371.706	461.197	7.90211	1.2689	716.086	147.193	580.362	8.28366	2.89618		A2:	Area of the inhibitory contact, if any (µm2)
180609DDT4_I	2	95.9097	0.597288	0.0850468	0.00820319	0	1	0.0219841		1.86815	522.651	64.5904	165.996	158.741	0.539348	216.663	12.3119	129.422	0.661433	33.8527		Ln:	Length of the spine neck (µm)
180609DDT4_J	2	100.936	2.0381	0.385235	0.166934	1	1	0.392011		1.0719	572.067	364.206	435.805	13.7599	1.07627	606.38	69.1903	428.771	5.57331	3.74955		maxDn:	Maximal diameter of the neck (nm)
180609DDT4_K'	2	103.344	2.83474	0.242595	0.219659	1	2	0.26147	0.151083	0.899773	482.325	128.801	286.146	37.0708	1.02263	651.112	50.4724	484.63	5.28668	2.70046		minDn:	Minimal diameter of the neck (nm)
180609DDT4_K	2	103.344	0	0.376827	0.0905399	1	2	0.136894	0.0511875	1.71154	809.78	153.424	323.278	47.9346	0.839309	447.426	101.767	353.653	2.89955	5.39032		meanDn:	Mean diameter of the neck (nm)
180609DDT4_L	2	99.2463	1.69006	0.292415	0.214698	1	1	0.281753		0.937678	490.316	130.15	282.696	37.7904	0.967712	680.834	124.839	493.536	5.9216	4.10332		Wn:	Diffusional resistance of the neck (µm-1)
180609DDT4'_PSD	2	98.4005	0.84585	0.0228932	0.0111752	0	1	0.110828		1.51607	381.277	57.4476	140.522	158.827	0.47674	207.017	20.3091	166.62	0.687104	10.4001		Lh:	Length of the spine head (µm)
180609DDT4_M	2	98.4005	0	0.0582905	0.0274205	0	1	0.0847531		0.52024	391.233	87.4988	177.485	43.4071	0.693153	306.222	30.8733	204.139	1.31332	14.1533		maxDh:	Maximal diameter of the head (nm)
180609DDT4_N	2	97.2124	1.18804	0.0484961	0.0116555	0	1	0.0168052		1.39948	410.406	56.884	125.046	246.952	0.479842	245.504	46.6693	164.616	0.754211	15.6427		minDh:	Minimal diameter of the head (nm)
180609DDT4_O'	2	95.3253	0.290892	0.216639	0.168393	1	1	0.317011		2.90798	330.284	118.438	178.283	134.663	0.812817	554.545	28.3702	428.42	4.82434	5.02919		meanDh:	Mean diameter of the head (nm)
180609DDT4_O	2	95.3253	0	0.174694	0.0163983	0	1	0.0232542		1.4439	581.585	65.0999	237.904	99.8751	1.04099	246.297	37.105	168.556	0.815479	16.4143		Ah:	Area of the spine head (µm2)
180609DDT4_P	2	96.507	0.705462	0.489087	0.391603	1	1	0.825563		1.79506	449.787	53.1657	152.99	300.39	0.598661	626.93	121.897	506.041	10.6351	4.74203		Rh:	Electrical resistance of the neck (MΩ)
180609DDT4_Q	2	90.3198	0.637906	0.375113	0.299926	1	1	0.37507		0.755497	501.429	128.917	295.661	41.614	1.73506	741.761	207.207	510.54	7.18009	3.53089
180609DDT4_R	2	93.2436	0.128003	0.100596	0.0163329	0	1	0.0375907		2.11463	427.184	82.0471	189.91	138.007	1.27773	273.724	11.378	170.13	1.03471	24.019
180609DDT4_S	2	102.974	0.369823	0.369634	0.297304	1	2	0.234915	0.166832	0.743146	356.305	172.928	289.164	22.3253	0.618232	686.622	39.2261	471.179	7.17544	3.26023
180609DDT4_T	2	88.528	1.02025	0.354971	0.184663	1	1	0.336336		0.946196	748.985	89.9504	436.265	77.0593	1.46846	588.056	65.7307	424.069	5.79481	5.24317
180609DDT5_1_A	2	109.353	0.311217	0.186821	0.110335	1	1	0.265411		1.43382	409.124	119.116	228.178	58.0946	1.03801	482.889	62.594	367.11	3.89077	6.22537
180609DDT5_1_B	2	109.665	0.201029	0.257031	0.115829	1	1	0.164226		1.34536	620.837	162.387	345.755	44.6728	0.92575	468.082	84.0952	365.999	3.60928	4.42213
180609DDT5_1_C	2	110.838	2.49488	0.217634	0.128364	1	1	0.213538		0.460027	511.924	285.1	403.537	7.63264	1.00732	601.264	10.3154	364.794	4.45556	7.39598
180609DDT5_1_D	2	109.866	0.696585	0.139273	0.0774026	0	1	0.152372		1.31321	513.47	75.8098	194.221	119.621	0.669644	388.157	25.9018	281.527	3.11566	8.24068
180609DDT5_1_E	2	110.562	0.2761	0.0762186	0.018882	0	1	0.04597		0.901526	648.203	97.6551	177.749	68.7712	1.07307	311.676	58.9542	218.048	0.973088	8.2749
180609DDT5_1_F	2	114.792	1.11042	0.344323	0.153505	1	1	0.165755		0.465672	563.283	461.23	499.692	5.44523	0.433005	792.956	14.147	496.189	7.12089	1.62348
180609DDT5_1_G	2	115.903	0.0605186	0.154318	0.0603851	1	1	0.240145		0.896587	336.651	136.37	243.527	38.5508	0.823384	399.899	57.0684	290.69	2.39726	6.69659
180609DDT5_1_K	2	113.732	1.06042	0.132572	0.059443	0	1	0.104554		1.61597	483.065	74.9408	157.991	159.756	0.802268	342.947	83.168	268.499	2.49473	9.08271
180609DDT5_1_L	2	113.333	0.398701	0.1692	0.0399561	0	1	0.0612022		2.4116	402.281	39.7119	168.84	215.557	0.973983	393.167	9.31606	263.577	1.55549	6.89383
180609DDT5_1_MwBlob	2	106.179	1.32972	0.39054	0.274791	1	1	0.38387		0.582856	617.675	225.827	377.864	14.6938	0.624499	651.8	38.325	514.882	7.70515	3.02569
180609DDT5_1_N	2	107.509	1.84474	0.37829	0.295959	1	1	0.207843		0.632995	587.088	163.965	357.543	31.5787	1.17726	727.124	21.4634	494.573	7.99074	4.19832
180609DDT5_2_H'	2	116.084	1.34671	0.181395	0.145247	1	2	0.183864	0.103232	1.9311	502.089	86.9357	181.829	156.934	1.24187	655.276	92.743	430.733	4.15449	3.99396
180609DDT5_2_H	2	115.963	0.12013	0.506826	0.315627	1	1	0.37944		1.00808	637.719	264.279	392.225	17.0658	0.843443	621.52	137.624	503.265	6.79372	3.1214
180609DDT5_2_I	2	117.43	0.972175	0.341635	0.203127	1	1	0.353446		0.730606	713.236	288.44	385.265	11.6976	1.44673	637.522	114.71	476.694	4.54643	2.4351
180609DDT5_2_J	2	118.402	1.4121	0.136694	0.0683981	0	2	0.147431	0.0811315	2.5214	434.075	42.8767	122.725	347.477	0.99406	428.7	27.0503	278.201	2.90174	13.6345
180609DDT5_2_P	2	120.77	0.713745	0.0747023	0.0202267	0	1	0.05477		1.17977	442.881	111.783	211.173	62.1701	1.00985	241.617	2.03828	201.072	1.10483	8.59038
180609DDT5_2_Q	2	119.814	0.697603	0.304885	0.218042	1	1	0.22483		0.632762	546.566	191.436	295.284	18.1862	0.578088	541.791	137.274	436.764	5.80696	5.06118
180609DDT5_2_R	2	121.781	0.452251	0.0907799	0.00871752	0	1	0.0422327		0.662279	627.148	75.8126	295.405	54.7437	1.3325	149.393	32.714	118.574	0.786838	23.7997
180609DDT5_2_S	2	122.234	1.01796	0.26	0.127395	1	1	0.161781		1.48881	460.413	97.8875	186.688	86.109	0.709565	519.624	115.269	351.716	4.4188	8.77364
180609DDT5_2_T	2	123.252	0.878308	0.155092	0.0572244	1	1	0.114496		1.84838	502.461	143.21	214.911	77.7608	1.13227	459.185	3.44401	327.884	1.98521	3.36232
180609DDT5_2_U	2	124.13	1.1836	0.296509	0.176112	1	2	0.273928	0.0864855	2.28099	421.75	110.165	183.73	148.91	0.60023	547.503	57.8642	395.99	5.17805	6.1001
180609DDT5_2_W	2	125.314		0.538106	0.380022	1	1	0.358121		0.679	625.808	227.792	389.308	19.8248	1.23345	824.709	14.4003	571.118	8.76899	2.91752
180609DDT5_2_X	2	120.512	0.258312	0.0817892	0.0243896	0	1	0.041296		2.63202	263.767	51.9237	125.689	327.408	1.26867	279.428	2.40558	192.861	1.3594	15.4814
180609DDT5_2_Y	2	121.484	0.297258	0.102731	0.039331	0	1	0.0927934		2.02413	416.62	60.1068	131.128	281.172	0.721045	356.458	41.3543	225.721	1.99241	12.7011
180618Lmoz3_A	3	53.8806	0.671745	0.241385	0.16083	1	1	0.248267		1.23285	411.813	148.569	242.976	42.8923	1.0415	444.659	33.4056	329.146	5.52025	3.08911
180618Lmoz3_AA	3	62.138	0.234161	0.16893	0.103362	1	1	0.164924		0.594992	698.073	343.966	549.008	13.9522	1.03679	363.689	49.8444	270.026	3.2942	5.35006
180618Lmoz3_B	3	53.8033	0.0773624	0.129767	0.0113934	0	1	0.0280447		3.05754	397.473	69.8882	171.78	184.496	1.00843	141.35	20.1174	106.32	1.02093	25.7646
180618Lmoz3_C	3	55.8428	0.0278048	0.378628	0.268698	1	1	0.623957		1.01313	607.681	120.141	265.37	47.8317	0.795644	497.697	41.1031	385.871	8.36765	2.50473
180618Lmoz3_D	3	55.8706	0.485038	0.37579	0.274163	1	1	0.402016		0.9009	407.596	215.056	330.481	16.713	1.33353	535.879	42.2643	405.892	6.513	2.87007
180618Lmoz3_E	3	59.2205	0.917013	0.0900312	0.0189939	0	1	0.0441042		1.40737	357.898	90.9753	166.33	109.31	1.20761	217.548	28.5001	162.47	1.10565	8.84503
180618Lmoz3_F	3	58.8811	0.339331	0.144899	0.0113452	0	1	0.0274589		3.09322	445.646	66.0132	183.878	232.119	0.52961	169.026	26.6024	119.9	0.890204	20.529
180618Lmoz3_G	3	58.7179	0.0356727	0.0866039	0.0297623	0	1	0.0479813		1.43203	389.595	112.183	181.218	80.7341	0.603637	223.098	74.8026	172.599	1.56968	11.9759
180618Lmoz3_H	3	58.7536	0.127563	0.080247	0.019855	0	1	0.0695152		0.738086	274.926	111.702	161.052	55.0578	0.731167	226.172	2.51921	173.389	1.05063	5.92768
180618Lmoz3_I	3	57.1953	1.39363	0.190499	0.0248193	1	1	0.0514074		1.6286	613.288	135.104	200.828	79.6242	0.482488	246.697	10.4774	188.59	1.17266	5.37841
180618Lmoz3_J	3	58.589	0.128936	0.337226	0.206853	1	1	0.403773		1.36312	484.028	135.201	208.577	70.4648	0.516642	498.577	30.0125	341.794	5.70134	3.78117
180618Lmoz3_K	3	60.6608	0.361644	0.16076	0.0288177	0	1	0.0371317		1.81564	454	141.887	273.78	56.9943	1.2315	246.237	21.2497	181.113	1.44152	10.7892
180618Lmoz3_L	3	56.3556	0.839726	0.161615	0.0863648	1	1	0.0915083		1.12241	326.084	111.314	192.325	51.7729	0.674005	343.241	6.16038	234.546	3.33334	8.39515
180618Lmoz3_M	3	55.6402	0.202545	0.232605	0.173532	1	1	0.281162		0.873845	440.277	123.919	221.431	43.8333	1.0902	447.839	66.9584	351.31	5.58392	4.06139
180618Lmoz3_N	3	52.4361	1.36715	0.12543	0.0242956	0	2	0.0300835	0.0690354	0.984437	345.821	105.775	195.347	63.7645	1.00372	236.296	30.605	178.856	1.34634	7.33862
180618Lmoz3_O'	3	54.5524	1.08785	0.121304	0.0432378	1	1	0.116874		1.35608	440.306	147.627	240.01	48.8353	0.53604	282.876	39.4462	215.869	1.83223	5.22806
180618Lmoz3_O	3	54.5524	0	0.644665	0.534384	1	1	0.945083		1.30753	445.117	218.101	295.767	29.7024	0.663908	616.445	54.7189	443.059	11.3875	2.93122
180618Lmoz3_P	3	63.8417	0.536014	0.102938	0.0336622	0	1	0.0438439		1.48971	511.046	123.672	206.665	67.3747	1.93363	230.621	22.3571	173.619	1.77	10.1287
180618Lmoz3_Q	3	64.3777	1.38513	0.142078	0.0234012	0	1	0.0356928		1.92845	491.727	90.9466	154.125	164.153	0.847769	224.069	24.4223	164.305	1.40556	9.03686
180618Lmoz3_R	3	65.7628	1.37987	0.347776	0.202979	1	2	0.35062	0.266335	1.96666	590.07	148.471	236.844	87.3758	0.642261	474.847	6.2989	345.07	5.87648	4.12078
180618Lmoz3_S	3	60.1375	0.523326	0.0689707	0.0173031	0	0			0.695916	407.828	93.1074	177.687	61.1572	1.21664	165.484	8.84704	119.804	1.15416	14.9452
180618Lmoz3_T	3	67.1427		0.187362	0.0542829	0	1	0.123556		1.0427	530.198	185.444	294.448	26.3002	0.839801	354.586	120.141	254.61	2.28097	4.19202
180618Lmoz3_U	3	62.6314	0.5743	0.375528	0.215195	1	1	0.33745		1.01618	487.667	123.353	300.277	31.7178	0.601904	511.705	74.5794	397.753	5.57902	2.06288
180618Lmoz3_V	3	61.0225	0	0.291927	0.19595	1	2	0.403947	0.105637	1.33392	383.766	122.411	235.227	70.4473	0.986693	430.769	55.5055	308.517	7.13564	6.39781
180618Lmoz3_W	3	61.0225	1.11558	0.311124	0.152819	1	1	0.340107		1.93187	511.407	144.257	228.551	88.236	1.49098	381.069	32.8953	304.193	4.69425	4.65889
180618Lmoz3_X	3	63.2057	0.391615	0.0600916	0.027692	0	1	0.0326317		0.942697	311.082	86.7046	114.486	101.017	1.18259	202.347	62.034	157.905	1.43359	12.8768
180618Lmoz3_Y	3	62.3722	0.259222	0.355004	0.237018	1	1	0.406255		1.64063	508.902	140.809	218.472	78.079	0.81661	498.832	32.239	376.104	6.53242	2.71129
180618Lmoz3_Z	3	63.5973	0.244327	0.301881	0.133397	1	1	0.29898		2.07801	360.831	153.091	245.559	69.0796	1.18851	367.687	55.1376	286.846	5.04983	4.95598
180618Mmoz3_1-1_A	2	54.8898	0.183644	0.107742	0.0237837	1	1	0.0520168		0.888165	513.461	86.5788	211.955	72.2508	0.964665	277.869	54.465	206.395	1.29558	6.50392
180618Mmoz3_1-1_B	2	55.0734	0.285329	0.106192	0.031541	1	1	0.0480011		2.083	477.864	95.8379	148.697	177.518	0.644221	313.906	2.11807	212.588	1.79093	10.6619
180618Mmoz3_1-1_C	2	54.077	0.812804	0.147128	0.0764621	0	1	0.0449263		0.598061	497.675	237.999	326.238	15.9842	0.786325	238.181	136.582	194.168	1.16928	8.3184
180618Mmoz3_1-1_D	2	55.7564	0.521422	0.286058	0.182908	1	1	0.330053		0.530543	517.689	264.266	417.019	9.22331	0.315159	569.619	83.3603	438.995	5.20025	2.27978
180618Mmoz3_1-1_E	2	56.2778	1.22188	0.0587311	0.0208777	0	1	0.0296717		1.91815	272.771	61.8505	126.346	229.056	1.07668	236.473	35.6584	174.343	1.23137	19.2347
180618Mmoz3_1-1_F''	2	57.4997	0.235704	0.213996	0.106998	0	2	0.0961558	0.0402328	3.20844	369	93.1743	184.131	168.371	0.779564	339.364	98.7625	282.676	3.00447	8.63814
180618Mmoz3_1-1_F'	2	57.4997	0	0.216938	0.108469	1	2	0.158948	0.0968867	2.73785	366.864	92.7282	234.546	104.201	1.09395	360.241	22.9856	276.486	2.43924	6.82205
180618Mmoz3_1-1_F	2	57.4997	0	0.189393	0.0946965	1	1	0.164339		1.05943	428.095	241.4	283.479	24.4521	0.893926	429.632	96.4141	346.162	2.96422	4.05783
180618Mmoz3_1-1_F2	2	58.1447	0.417433	0.142027	0.0926601	1	1	0.086272		1.53667	364.07	96.6986	186.151	96.7253	0.936835	411.934	29.4545	296.453	2.95578	7.92981
180618Mmoz3_1-1_G	2	58.5621	1.48335	0.0830747	0.0535354	0	2	0.0614107	0.0427035	2.02455	306.305	54.0438	109.297	315.06	0.977711	400.89	78.1253	250.44	2.07704	10.2585
180618Mmoz3_1-1_N	2	57.7354	0.409283	0.151975	0.0424706	1	1	0.0463055		1.92706	672.963	66.8343	303.761	117.871	0.806312	472.514	21.7785	317.74	6.12295	7.02929
180618Mmoz3_1-1_P	2	55.3588	0.397618	0.0466959	0.0215514	0	1	0.0184868		0.342643	401.598	86.5159	208.194	33.258	1.45392	232.363	34.7736	185.329	1.267	8.95757
180618Mmoz3_1-2_G2	2	61.2963	0.69951	0.325769	0.219726	1	1	0.487876		2.16624	444.362	47.2999	107.354	367.117	0.731109	664.287	22.9805	441.332	6.55716	5.5023
180618Mmoz3_1-2_H	2	60.9897	0	0.101535	0.0507675	1	1	0.0950852		0.943361	305.437	59.9441	177.318	120.529	1.20308	449.368	25.8515	269.257	2.78692	11.927
180618Mmoz3_1-2_I	2	60.9897	0.306505	0.0954871	0.0342752	1	1	0.0533284		2.29775	310.93	118.316	154.216	158.12	0.924613	380.587	54.4527	247	1.74721	8.64758
180618Mmoz3_1-2_J	2	61.9958	0.454974	0.588624	0.291772	1	1	0.424959		0.641353	832.604	404.097	568.993	12.0319	0.626143	665.999	41.4012	510.195	6.92255	2.35848
180618Mmoz3_1-2_K	2	63.712	1.32736	0.257757	0.153744	1	1	0.224489		0.78285	499.02	53.2145	199.023	83.494	1.21909	554.616	59.244	426.998	4.50701	3.33302
180618Mmoz3_1-2_L	2	63.504	0.208045	0.102279	0.0138967	1	1	0.0388434		1.63787	530.462	87.5324	164.848	145.889	0.954095	225.939	57.5697	170.4	0.901629	14.6234
180618Mmoz3_1-2_M'	2	62.4507	1.05326	0.216293	0.0443754	1	1	0.086159		1.65489	445.639	202.911	291.946	33.5079	0.556576	363.631	113.199	289.804	1.72453	4.9573
180618Mmoz3_1-2_M	2	62.4507	0	0.244911	0.0987343	1	1	0.18743		1.19076	445.499	224.258	325.125	21.8209	0.619402	475.561	0.380389	364.073	3.0864	3.36295
180618Mmoz3_1-2_O	2	60.2216	0.768195	0.062903	0.0228457	0	1	0.0494837		1.20445	309.518	74.8477	133.936	143.439	0.808169	307.121	25.7751	213.483	1.17337	12.2616
180618Mmoz3_1-2_O2	2	60.0455	0.176084	0.110257	0.0180672	1	1	0.0305912		2.43804	335.049	66.8269	127.326	313.308	0.553582	261.715	18.1058	178.06	1.01355	9.64644
180618Mmoz3_2-1_Q'	2	66.2328	0.0762899	0.150004	0.132721	1	1	0.152653		0.778494	545.126	339.341	467.096	7.68627	0.617863	458.445	77.7932	376.561	4.019	5.45088
180618Mmoz3_2-1_Q	2	65.7824	0.45039	0.609648	0.210393	1	2	0.431676	0.0524584	0.796484	712.451	401.732	523.897	8.08877	1.08259	616.739	43.8004	475.396	6.48774	2.01903
180618Mmoz3_2-1_R	2	65.0394	0.742975	0.11519	0.0233658	0	1	0.0418654		2.93666	278.201	75.2724	138.197	283.378	1.02144	321.028	52.0581	229.142	1.23551	8.14133
180618Mmoz3_2-1_S	2	66.3091	0.865181	0.149807	0.0475858	0	1	0.129039		0.813932	545.265	115.87	222.923	51.3306	0.5279	374.617	70.8756	273.948	1.9001	6.78399
180618Mmoz3_2-1_T	2	67.1742	0.425768	0.364102	0.161072	1	1	0.214794		0.582735	705.358	271.984	448.784	17.5641	0.718993	566.979	25.1005	394.671	4.87262	4.33054
180618Mmoz3_2-1_U_DiS	2	67.6	0.333054	0.335864	0.185558	1	2	0.280778	0.0819079	1.26731	463.428	101.02	223.157	78.1389	1.13449	533.827	49.5463	397.653	6.50471	5.8017
180618Mmoz3_2-1_V	2	67.9331	0.571561	0.153775	0.0559133	1	1	0.181399		1.56798	590.137	53.3111	164.84	161.869	1.27864	317.809	89.4956	262.116	3.57692	8.92373
180618Mmoz3_2-1_c	2	68.9172	0.735146	0.369635	0.132869	1	1	0.300195		2.63073	660.161	147.202	226.43	98.7874	0.939078	509.02	185.548	391.673	5.14364	3.76502
180618Mmoz3_2-1_d	2	68.5046	0.41258	0.112055	0.0328428	0	1	0.0523198		1.24806	572.959	52.7693	155.363	178.903	1.02344	393.44	17.4506	220.103	1.8617	18.2605
180618Mmoz3_2-2_W	2	69.6523	0.193197	0.211488	0.0422016	0	1	0.0242167		1.40134	637.258	95.7015	259.233	68.3433	0.677406	340.879	43.1719	248.572	1.9474	8.65126
180618Mmoz3_2-2_X	2	70.1516	0.226233	0.126546	0.0378359	0	1	0.0851217		2.21341	528.645	102.991	172.547	152.793	0.764119	324.187	66.1019	233.607	2.28378	12.3488
180618Mmoz3_2-2_Y	2	73.5162	1.54704	0.355854	0.150735	1	1	0.206473		1.63533	596.577	301.708	430.66	22.1176	0.854295	303.401	46.5817	180.602	1.82264	7.15408
180618Mmoz3_2-2_Z	2	70.869	0.83595	0.213278	0.0885548	1	1	0.175835		0.874885	581.886	170.459	277.54	32.7939	0.54449	424.021	24.5321	325.721	3.29391	5.16972
180618Mmoz3_2-2_a	2	71.8293	1.6869	0.2354	0.0555286	0	1	0.0779803		0.938456	693.525	119.144	282.205	45.6407	0.939854	377.612	35.3877	302.29	1.98136	5.1466
180618Mmoz3_2-2_b	2	71.705	0.124298	0.189995	0.0686508	0	1	0.123153		2.39734	518.903	103.875	187.775	122.791	0.671119	399.605	138.243	299.809	3.09058	4.5976
180618Mmoz3_2-2_e	2	69.8455	0.306105	0.368355	0.175585	1	1	0.31413		2.05019	641.994	151.858	256.483	63.6459	0.895284	575.205	36.185	447.475	5.51222	3.12116
180618Mmoz3_2-2_f'	2	70.3779	0.491134	0.201403	0.0345329	0	1	0.0599999		0.946059	547.843	207.263	316.516	25.9235	1.03108	335.737	40.8116	259.205	1.581	5.58085
180618Mmoz3_2-2_f	2	70.3779	0	0.27029	0.052385	1	1	0.150444		2.83467	519.746	108.042	216.025	117.716	0.582591	365.552	7.65835	267.537	2.12683	5.85244
180618Mmoz4_1_A	2	76.0894	0.293125	0.414559	0.354931	1	1	0.559707	0.038462	0.488113	460.177	283.984	366.531	17.9935	0.803248	754.394	84.7484	593.984	8.24278	1.61826
180618Mmoz4_1_AA	2	82.0533	0.307106	0.121722	0.0399259	0	1	0.0433933		1.21994	377.535	67.2518	116.496	161.541	1.11426	346.59	37.8447	228.936	1.84525	14.4133
180618Mmoz4_1_B	2	77.8477	0.683438	0.0991686	0.0606475	0	1	0.125474		0.750368	273.912	102.071	149.838	57.7572	0.816005	367.361	42.1972	271.714	2.55993	9.00247
180618Mmoz4_1_BB	2	82.8108	1.60179	0.114927	0.03678	0	1	0.0549641		0.455169	503.839	180.713	298.882	17.7549	0.933856	284.519	25.9315	229.053	1.84926	6.79445
180618Mmoz4_1_C	2	78.9637	0.341216	0.867447	0.636421	1	1	0.993682		0.536634	632.034	316.372	460.316	6.99092	0.817784	673.062	18.2863	433.248	6.91238	7.73886
180618Mmoz4_1_CC	2	79.9267	0.25431	0.114873	0.0246264	0	1	0.0165962		2.55263	626.009	60.5674	116.038	288.99	1.03398	249.088	58.2946	195.871	1.43276	12.9575
180618Mmoz4_1_D	2	80.181	0.500856	0.0764362	0.0129299	0	1	0.0376693		1.2445	359.624	57.9792	122.341	178.629	0.787693	256.727	15.0772	177.935	0.702758	8.81371
180618Mmoz4_1_DD	2	75.0632	1.02624	0.237959	0.0714166	0	1	0.100085		1.24304	642.899	79.6081	256.981	64.9975	0.444741	429.741	79.9712	292.379	3.78761	10.5684
180618Mmoz4_1_E	2	80.6819	0.77641	0.145914	0.101326	0	1	0.273291		1.50554	408.265	119.159	228.167	58.1167	1.02802	482.787	62.6035	367.1	3.90977	6.22464
180618Mmoz4_1_F	2	81.4583	0.0562854	0.182001	0.0932779	1	1	0.14838		1.603	358.686	80.7103	157.436	137.401	0.953441	413.301	56.3126	335.067	3.06033	4.56508
180618Mmoz4_1_G	2	82.3605	0.450349	0.181648	0.114372	1	1	0.157766		0.710968	468.283	118.137	191.996	49.6023	0.972894	488.43	143.922	372.693	3.52876	5.68297
180618Mmoz4_1_GG	2	78.6273	0.336366	0.168779	0.0771606	1	2	0.146706	0.0561684	2.51131	428.25	99.3871	160.88	201.527	0.945738	455.3	31.5368	288.059	2.77074	8.74364
180618Mmoz4_1_H	2	76.3826	0.621032	0.252136	0.037288	0	1	0.0764841		0.866499	902.49	120.22	302.574	40.4085	1.02016	283.711	33.5857	238.309	1.89386	8.66233
180618Mmoz4_1_I	2	77.0036	0.844091	0.211601	0.113863	1	1	0.1994		0.317416	511.514	265.374	394.879	7.25348	0.749181	467.196	61.5625	357.903	3.99251	4.77226
180618Mmoz4_1_J'	2	78.5311	0.0962056	0.104752	0.0113289	0	1	0.0533931		1.82869	445.352	57.1372	158.538	131.264	1.0126	244.592	12.1882	165.072	0.768509	13.5355
180618Mmoz4_1_J	2	78.5311	0	0.160856	0.049549	0	1	0.0478339		0.40973	640.933	291.647	405.443	10.4518	0.451818	352.154	42.5742	254.688	1.64464	9.92921
180618Mmoz4_1_K	2	79.3049	0.621808	0.0848939	0.0237293	0	1	0.0456209		2.36892	367.616	46.2575	135.69	319.958	0.623285	274.974	0.745795	189.346	1.29304	11.3541
180618Mmoz4_1_L'	2	81.5146	0.538765	0.148514	0.0184852	0	1	0.0332578		1.83222	461.618	57.1264	246.266	186.016	0.748554	254.506	10.442	169.003	1.44982	21.0857
180618Mmoz4_1_L	2	81.5146	0	0.160983	0.0188209	0	1	0.0203339		2.06108	461.737	79.5768	217.859	142.431	0.745711	263.023	64.7162	169.67	1.1412	22.3812
180618Mmoz4_2_EE	2	84.4126	0.249618	0.143591	0.0292856	0	1	0.0634078		1.04202	507.47	128.894	203.174	61.3206	0.722355	335.972	12.2644	232.376	1.36551	7.94037
180618Mmoz4_2_FF	2	92.8292	3.97009	0.349516	0.102924	1	2	0.234196	0.109176	2.33097	587.653	187.191	283.666	59.9112	0.587217	469.844	118.12	348.734	4.71642	6.33482
180618Mmoz4_2_M	2	91.4108	0.273704	0.131924	0.0372937	0	1	0.0741873		0.284196	694.017	337.028	460.088	5.03067	1.02039	387.728	20.366	257.107	1.68903	10.6653
180618Mmoz4_2_N	2	84.6622	0.608971	0.052585	0.0115133	0	1	0.0298879		0.348196	473.491	139.376	347.676	15.2518	0.784171	259.548	33.2089	194.955	0.620173	5.23207
180618Mmoz4_2_O	2	85.8288	0.438607	0.128297	0.0287491	0	1	0.0554767		1.08021	651.898	91.8497	221.992	51.0115	0.33831	331.996	57.166	241.747	1.32335	7.30153
180618Mmoz4_2_P	2	86.2674	0.122207	0.114215	0.0186156	1	1	0.0634504		0.691073	646.631	90.7181	248.282	49.4306	0.555526	186.305	23.8721	159.655	1.23476	17.7332
180618Mmoz4_2_Q	2	88.6033	1.1237	0.131307	0.024142	0	1	0.0543065		1.42894	481.342	67.863	145.915	146.743	0.834004	341.44	20.972	222.764	1.20196	9.14902
180618Mmoz4_2_R	2	92.1167	0.712496	0.0736379	0.0152187	0	1	0.0641906		1.32599	324.985	88.4766	158.125	99.414	0.529265	210.132	68.5643	180.658	0.966024	9.01406
180618Mmoz4_2_S'	2	85.2738	0.554954	0.210404	0.134486	1	1	0.215865		1.4526	367.534	95.8188	216.68	102.533	0.541654	551.924	124.17	394.638	4.04107	5.37404
180618Mmoz4_2_S	2	85.2712	0.00263517	0.169012	0.084506	1	1	0.115736		2.1652	351.369	96.861	156.888	162.066	0.963952	569.78	24.5602	330.177	3.17001	7.04567
180618Mmoz4_2_T	2	86.3896	0.443316	0.0765786	0.0286951	0	1	0.0354908		2.36695	268.831	61.9903	116.704	308.39	0.826038	334.395	67.6298	223.546	1.34777	12.7891
180618Mmoz4_2_U	2	87.12	1.06638	0.25422	0.0633156	1	1	0.102997		2.13332	422.668	124.941	226.829	90.9136	0.616734	444.947	61.4544	319.784	2.37751	5.65674
180618Mmoz4_2_V	2	86.8329	0.287065	0.115959	0.0505608	0	1	0.134011		1.20739	325.286	76.7212	144.862	93.6193	0.71555	400.225	69.867	308.434	2.08551	3.91869
180618Mmoz4_2_W	2	88.1863	0.416987	0.146152	0.0707008	1	1	0.090353		1.13792	390.583	65.6341	194.806	111.564	0.607749	373.465	87.662	307.142	2.5357	5.63607
180618Mmoz4_2_X'	2	89.727	0.699123	0.139424	0.0269902	0	1	0.0653701		1.53139	423.5	72.7217	188.411	122.201	0.877824	305.08	52.6806	230.016	1.34041	7.45619
180618Mmoz4_2_X	2	89.727	0	0.193073	0.0580538	0	1	0.126883		1.15371	424.269	70.3523	190.148	77.4616	0.581118	424.784	93.2159	279.316	2.39513	13.3741
180618Mmoz4_2_Y	2	90.4262	0.984624	0.0970351	0.0485175	0	1	0.0216297		2.19726	377.362	71.6227	147.471	203.249	0.773703	294.068	31.2666	209.194	1.44828	7.85388
180618Mmoz4_2_Z'	2	91.6879	0.428755	0.0828822	0.00841122	0	1	0.0168413		1.45528	268.575	93.9552	141.736	132.321	0.685007	182.356	13.1753	143.495	0.697605	14.3923
180618Mmoz4_2_Z	2	91.6845	0.00343575	0.190285	0.10716	1	1	0.272676		2.1569	355.37	87.9933	180.959	137.276	0.490769	449.604	26.8395	361.069	3.7372	3.52035
180618Mmoz5_1_A	2	97.1492	0.867657	0.349422	0.193356	1	1	0.321616		2.1588	469.196	133.372	264.821	65.8536	0.942827	622.553	0.672167	405.358	8.24629	3.22811
180618Mmoz5_1_B	2	98.0168	0.478266	0.0598324	0.0212495	1	1	0.0409191		0.991426	322.018	111.572	192.186	57.1937	1.25261	348.398	17.1095	232.523	1.05456	5.44399
180618Mmoz5_1_C	2	98.6696	0.9046	0.102684	0.0319951	0	1	0.0662782		1.47815	402.871	97.8659	160.49	126.9	0.435257	378.709	4.88554	230.063	1.74125	10.6041
180618Mmoz5_1_D	2	99.5742	0.835725	0.29886	0.244982	1	1	0.263826		1.06741	386.108	113.932	223.306	55.961	0.633363	656.154	46.471	462.027	6.42962	5.02917
180618Mmoz5_1_F	2	100.727	0.931108	0.41098	0.292415	1	2	0.386419	0.147267	0.484431	721.371	377.886	629.638	4.13984	1.26886	664.6	65.8028	432.233	4.91033	4.74664
180618Mmoz5_1_G	2	100.41	0.316899	0.147523	0.0277131	0	1	0.0738518		1.61757	450.285	57.8141	195.722	137.821	0.707912	348.985	6.40229	181.575	1.90584	40.2035
180618Mmoz5_1_H	2	98.4951	0.174515	0.0640135	0.0273164	0	1	0.0227029		0.488281	363.836	135.012	236.811	28.0024	0.780934	356.498	2.96309	244.524	1.208	5.4394
180618Mmoz5_1_I	2	96.7993	0.349891	0.462079	0.266374	1	1	0.562168		1.49159	524.831	184.125	411.53	41.829	0.476261	676.481	93.7607	531.135	9.54529	2.63728
180618Mmoz5_1_K	2	101.658	1.50395	0.152713	0.0251356	0	1	0.0326488		2.74202	547.091	62.06	147.346	277.833	1.06992	285.987	7.98218	207.62	1.35636	13.4003
180618Mmoz5_2_AA	2	113.13	0.611374	0.265347	0.190634	1	1	0.223372		1.31784	410.072	130.902	201.153	73.365	0.652412	725.274	4.40831	429.962	5.43957	6.82205
180618Mmoz5_2_BB	2	108.485	0.739355	0.37643	0.26159	1	2	0.456655	0.0522607	1.56387	598.31	94.0263	219.121	107.257	1.04346	607.165	151.451	462.626	7.72919	4.39336
180618Mmoz5_2_CC	2	115.659	0	0.206602	0.125446	1	1	0.163936		0.972381	528.283	146.971	257.397	39.014	1.38401	439.221	22.5042	351.326	5.05493	5.77136
180618Mmoz5_2_E	2	105.314	0.853962	0.159569	0.0395718	1	1	0.0983935		0.292834	452.559	219.869	326.235	8.34732	1.18739	727.579	185.882	493.351	5.15852	3.65295
180618Mmoz5_2_J	2	103.346	0.891746	0.0717799	0.0232583	0	1	0.0327065		1.05622	347.657	67.9519	145.766	118.091	0.531476	327.44	4.12008	224.72	1.23531	7.95875
180618Mmoz5_2_L'	2	104.853	0.333568	0.146641	0.0964917	1	1	0.129216		1.44933	300.917	49.6837	139.114	180.846	0.508158	509.237	111.391	364.801	3.5439	5.2015
180618Mmoz5_2_L	2	105.187	0.126929	0.310502	0.211812	1	1	0.313742		0.417112	706.298	225.057	468.466	10.2535	0.85527	638.282	11.3349	363.761	5.72552	4.5185
180618Mmoz5_2_M	2	106.309	0.545609	0.184017	0.030081	0	1	0.0436018		1.53307	658.1	107.078	231.717	65.0866	0.722768	290.78	35.2288	226.807	1.62159	8.97658
180618Mmoz5_2_N	2	108.002	0.48342	0.406047	0.196545	1	1	0.288154		2.14261	547.782	138.526	275.969	101.922	0.685765	539.285	45.3655	423.168	5.6185	4.35293
180618Mmoz5_2_O	2	111.164	0.834641	0.209032	0.0126052	0	1	0.0289321		1.71935	470.547	107.537	211.907	78.6014	1.27815	240.354	54.0741	175.978	0.833156	9.78659
180618Mmoz5_2_P	2	111.998	0.385916	0.196136	0.118817	1	1	0.159629		0.871345	426.103	124.287	233.46	46.7123	0.478072	473.584	58.0179	358.562	4.06737	5.13902
180618Mmoz5_2_R	2	113.742	1.91695	0.220218	0.0590656	0	1	0.117092		1.80636	602.954	120.765	214.451	73.2774	1.04911	412.403	56.2941	308.465	2.32332	5.70982
180618Mmoz5_2_S	2	112.384	0.555878	0.120273	0.032724	0	1	0.0513085		0.857665	452.888	105.215	275.287	46.2558	0.695753	321.632	1.70935	228.191	1.62649	9.74002
180618Mmoz5_2_T	2	110.77	0.393968	0.0857217	0.0260417	0	1	0.029004		1.41128	421.147	47.2271	125.959	255.135	0.707841	295.676	18.2968	218.837	1.44523	10.7006
180618Mmoz5_2_U	2	110.399	0.371066	0.093507	0.0343521	0	1	0.0648903		1.45083	398.478	80.6744	166.308	134.09	0.624889	320.992	22.7404	242.625	1.57057	8.96651
180618Mmoz5_2_V	2	109.225	1.17399	0.110788	0.0185673	0	1	0.0220948		1.66225	568.14	51.6995	137.115	220.815	0.672599	278.99	63.2771	204.707	1.03116	8.8956
180618Mmoz5_2_W''	2	103.162	0	0.153894	0.0424373	1	1	0.102627		1.85128	553.338	143.133	215.366	77.92	0.503313	330.109	56.8424	244.326	1.88857	10.4817
180618Mmoz5_2_W'	2	103.162	0.183848	0.0627585	0.0313792	0	1	0.0787031		0.785234	300.323	136.807	228.874	34.1659	0.824577	357.887	7.55635	252.729	1.78698	7.70435
180618Mmoz5_2_W	2	104.237	0.615792	0.136394	0.0116203	0	0			0.732047	334.247	74.0877	149.547	70.5158	0.640179	200.175	5.09358	146.575	0.720785	9.41136
180618Mmoz5_2_X	2	112.94	0.190237	0.225588	0.0499169	1	1	0.0905661		1.50237	620.662	121.168	260.018	62.0515	0.543662	396.764	4.93732	260.905	2.256	9.03352
180618Mmoz5_2_Y	2	106.168	0.1415	0.247288	0.102697	1	1	0.232866		1.28706	421.679	169.757	233.814	41.9408	0.772458	446.278	59.8918	343.133	4.05783	4.76665
180618Mmoz5_2_Z	2	106.855	1.14706	0.0904974	0.0271732	1	1	0.0351701		1.80242	492.628	74.3166	154.365	155.015	0.989164	304.621	45.3494	226.677	1.3374	8.37969
180618Mmoz6_1_A	2	115.659	2.62512	0.223042	0.147702	1	1	0.183599		0.858042	473.756	153.669	276.293	35.1873	0.618512	511.149	9.60917	370.337	4.98867	5.8586
180618Mmoz6_1_B	2	119.371	1.00664	0.344016	0.218055	1	2	0.208289	0.133656	1.44791	445.631	138.895	290.22	47.0321	1.19966	640.597	145.492	441.965	5.84526	5.93404
180618Mmoz6_1_C	2	120.741	0.666204	0.253641	0.184465	1	2	0.336955	0.125203	1.8109	508.842	91.3185	199.14	136.874	1.24577	617.744	71.3446	389.485	6.0355	7.94454
180618Mmoz6_1_F	2	119.153	0.218199	0.37229	0.260596	1	1	0.437956		1.28984	591.551	88.6269	329.927	84.5951	1.2806	645.175	8.50388	463.148	8.38237	6.51593
180618Mmoz6_1_G	2	118.284	0.869211	0.194852	0.109618	1	1	0.131493		0.994225	525.142	102.264	161.959	89.2575	1.42628	549.526	39.725	355.63	3.84031	5.38079
180618Mmoz6_2-1_D	2	121.605	1.03761	0.0964542	0.0382857	0	1	0.060959		1.18276	484.046	48.3632	151.119	144.55	0.927872	393.996	47.0225	255.847	1.62358	7.2512
180618Mmoz6_2-1_E	2	123.02	1.43833	0.114144	0.0375633	0	1	0.0509115		1.46784	526.416	72.3789	181.736	116.651	0.622905	340.406	22.865	235.836	1.77742	10.6238
180618Mmoz6_2-1_H	2	121.407	0.197793	0.113411	0.0302776	0	1	0.120518		1.3802	368.704	84.5923	215.516	98.8922	0.784622	323.969	22.0963	225.184	1.24663	10.8568
180618Mmoz6_2-1_I	2	120.378	0.363349	0.169811	0.0778122	1	1	0.134363		0.952767	547.213	90.7832	182.839	77.4547	0.605533	366.591	113.035	300.949	3.00245	7.60375
180618Mmoz6_2-1_J	2	122.643	0	0.180848	0.0577383	1	1	0.0945675		2.4804	543.319	107.538	167.442	161.792	1.02744	351.462	50.9746	278.761	2.57178	6.74564
180618Mmoz6_2-1_J1	2	122.643	0	0.13126	0.0315465	0	1	0.0300793		2.12483	475.464	58.8925	121.717	223.447	0.860521	350.189	28.0586	221.966	1.64556	14.132
180618Mmoz6_2-1_J2	2	122.643	0.377471	0.115073	0.0109751	0	1	0.018264		1.89211	321.873	56.9227	130.9	180.687	0.717854	188.995	28.4439	135.151	0.890646	30.292
180618Mmoz6_2-1_K	2	124.459	0.965597	0.169328	0.0594279	1	1	0.143069		1.48463	429.854	136.07	240.202	60.9949	0.710562	372.124	51.0611	277.276	2.43307	8.39662
180618Mmoz6_2-1_L	2	125.424	0.964436	0.266069	0.170087	1	1	0.134727		1.05462	457.182	89.5463	268.64	60.1618	0.907408	549.195	85.5643	381.968	5.42518	6.54457
180618Mmoz6_2-1_M1	2	126.787	0.307481	0.0618879	0.0195555	0	1	0.0488752		1.44418	343.705	56.622	162.48	166.224	1.3168	284.793	79.7589	190.227	1.11161	19.1106
180618Mmoz6_2-1_N	2	126.389	0.398623	0.100604	0.0393169	0	1	0.0391742		0.565745	391.911	96.0482	237.901	38.7383	0.596276	339.293	75.4972	227.894	2.20593	16.5169
180618Mmoz6_2-1_O	2	127.095	1.22275	0.0938294	0.0455697	0	1	0.0491983		0.810223	503.254	87.6103	196.3	59.6381	0.850389	399.9	66.4303	261.353	1.88606	9.75792
180618Mmoz6_2-2_AA	2	130.742	0.120185	0.0691833	0.0273324	0	1	0.0499292		0.754418	399.475	60.4092	139.725	132.556	0.718582	210.716	50.5479	157.458	1.84111	18.9769
180618Mmoz6_2-2_BB	2	131.071	0.233491	0.148243	0.105206	1	1	0.10189		0.909545	384.243	134.562	220.008	46.634	1.26286	433.029	74.5272	326.455	4.46154	6.8371
180618Mmoz6_2-2_CC	2	130.3	0.442758	0.0859169	0.0370257	0	1	0.0488758		0.722745	454.679	127.042	267.905	30.9019	1.13721	307.65	38.5203	223.154	1.86159	8.60733
180618Mmoz6_2-2_DD	2	128.856	1.44338	0.168734	0.051055	1	1	0.13213		1.35155	332.527	200.65	254.821	38.6809	0.83183	332.992	31.3936	263.472	2.07685	6.04315
180618Mmoz6_2-2_P___	2	128.317	0.538692	0.0649814	0.00886243	0	1	0.0208744		1.58183	352.029	77.7037	123.476	191.138	0.842937	215.932	20.3524	146.263	0.590731	18.4261
180618Mmoz6_2-2_Q	2	130.863	0.208694	0.209144	0.137432	1	1	0.341342		1.67553	386.414	110.391	207.124	102.497	0.469596	518.929	41.6368	407.853	4.453	3.8039
180618Mmoz6_2-2_R	2	131.875	0.853428	0.297206	0.0735184	1	1	0.0929988		2.13525	741.856	110.216	265.118	92.4757	0.955375	535.13	82.0741	327.731	2.486	9.03766
180618Mmoz6_2-2_S	2	132.935	0.430207	0.141195	0.0572945	1	1	0.0883958		1.53297	338.119	110.795	161.163	109.121	0.698291	403.328	26.8536	272.561	2.58897	11.4059
180618Mmoz6_2-2_T	2	134.436	0.654608	0.51521	0.427211	1	2	0.623959	0.150485	0.597518	550.168	129.151	293.502	32.2771	0.866918	802.466	120.402	572.358	9.24939	2.65111
180618Mmoz6_2-2_U	2	135.091	0.0575425	0.155274	0.090057	1	2	0.192163	0.0922763	0.479595	427.456	225.579	362.712	11.6116	1.43307	455.652	13.8182	338.113	3.55989	5.53259
180618Mmoz6_2-2_V	2	136.038		0.213596	0.128997	1	1	0.245645		0.707447	611.119	189.665	289.967	25.151	0.628099	472.233	53.6449	362.464	4.01529	4.69399
180618Mmoz6_2-2_W	2	135.148	0.890032	0.20398	0.128919	1	1	0.226668		0.849536	367.73	206.781	253.623	24.9785	1.11053	531.001	50.2705	387.893	3.43209	2.83618
180618Mmoz6_2-2_X1	2	133.365	0	0.105761	0.0231368	0	1	0.0141897		1.4773	490.034	85.1371	219.269	103.256	0.92774	247.286	49.8092	200.339	1.35947	10.578
180618Mmoz6_2-2_X2	2	133.365	1.07119	0.0793992	0.00399359	0	1	0.0208573		1.20247	489.825	59.0792	222.36	126.099	0.677026	130.405	45.2393	97.2445	0.442183	44.5137
180618Mmoz6_2-2_Y	2	132.729	0.206	0.199142	0.0946662	1	1	0.165566	0.0616599	2.73477	506.12	69.0163	185.502	194.688	0.468312	420.26	28.3648	327.731	3.09819	6.62468
180618Mmoz6_2-2_Z	2	131.305	0.570428	0.17204	0.0782216	1	1	0.107081		2.01348	366.841	128.816	193.651	98.7084	1.02749	549.461	94.927	351.927	2.64956	4.46001
180626RR1_1_A'	1	47.3905	0.568512	0.449212	0.17281	1	1	0.21862		1.72022	609.729	311.627	379.021	23.6905	0.691482	567.997	79.1901	445.373	4.66434	2.93252
180626RR1_1_A	1	47.3905	0	0.393548	0.165152	1	1	0.214452		0.868547	702.581	268.237	391.294	14.8544	1.17419	514.427	63.4053	436.524	4.31748	2.32433
180626RR1_1_B	1	46.7612	0.282101	0.106162	0.0310532	0	1	0.0241365		1.56992	474.089	106.425	187.953	85.7897	0.989546	325.752	26.2405	211.206	1.74505	15.9315
180626RR1_1_C	1	47.0433	0.347176	0.0774186	0.0212379	0	1	0.0323779		0.313165	582.157	212.692	406.215	11.4894	0.78215	303.629	32.0256	221.817	1.16862	5.83125
180626RR1_1_D	1	48.6703	0.572756	0.227832	0.117826	1	1	0.0897458		1.13805	456.928	97.4477	210.577	75.326	0.48292	565.152	161.361	387.663	3.63907	5.24632
180626RR1_1_E	1	49.9906	0.827164	0.167455	0.0615988	0	1	0.0855953		0.599631	627.46	410.09	481.297	6.6536	0.851042	432.316	16.7669	346.766	2.6555	4.22355
180626RR1_1_F	1	50.8178	0.188099	0.395153	0.132852	1	2	0.188325	0.148815	2.31121	771.588	116.866	266.768	98.0061	0.657688	494.66	24.2073	356.77	4.02035	4.32117
180626RR1_1_G	1	51.0059	0.877731	0.22979	0.126357	1	1	0.110468		0.579026	530.658	250.925	356.167	13.9041	1.15339	486.296	62.5268	368.351	3.77194	3.4432
180626RR1_1_H	1	51.8836	0.750008	0.122314	0.0438159	0	1	0.0502925		0.666555	485.812	89.2749	223.901	55.3509	1.06249	477.768	59.8939	291.536	2.10513	6.98904
180626RR1_1_I	1	52.9391	0.747149	0.255496	0.136083	1	2	0.19466	0.0586691	1.62475	424.119	153.956	252.408	60.7016	0.529334	519.175	40.1433	403.763	4.14579	3.44569
180626RR1_1_J	1	53.6862	0.979413	0.130617	0.0457539	0	1	0.0530938		0.659778	441.425	143.076	263.777	28.466	0.953065	371.967	92.9462	278.378	1.9317	5.34172
180626RR1_1_K	1	52.6336	0.30542	0.126472	0.037558	0	1	0.0573952		0.446225	485.058	182.542	242.458	17.8064	0.664796	376.091	103.234	253.588	1.79227	11.0117
180626RR1_1_L	1	47.959	0.711284	0.124006	0.0295257	0	1	0.0324926		2.25266	413.451	93.5979	218.407	142.682	0.625664	309.461	54.5024	237.134	1.4318	5.87538
180626RR1_1_M	1	49.2431	0.747567	0.124193	0.0488661	0	1	0.0907753		1.00849	410.668	122.919	225.034	54.7085	0.609091	440.106	111.075	293.282	1.95541	7.54036
180626RR1_1_N	1	45.5201	1.24117	0.567478	0.409486	1	1	0.406189		1.37521	595.028	73.916	294.887	66.9133	0.603727	722.684	100.689	572.996	9.01661	2.34313
180626RR1_1_O	1	54.6656	0.506674	0.532302	0.266151	1	1	0.405484		1.05013	658.901	289.26	414.042	13.8179	1.43418	753.717	162.873	603.178	6.61283	1.48914
180626RR1_2_P	1	57.9378	0.45739	0.324147	0.217148	1	1	0.347904		1.19184	525.803	97.0727	190.263	90.0459	0.997456	671.354	63.5764	445.696	5.97526	3.83356
180626RR1_2_Q	1	58.3952	0.695805	0.203768	0.069334	1	1	0.105572		1.03438	482.217	189.407	260.907	32.6879	1.17029	530.653	28.7377	334.035	2.52482	6.42053
180626RR1_2_R	1	60.2968		0.409644	0.371936	1	1	0.401304		0.438945	793.756	569.12	659.627	3.24364	0.653916	728.396	50.8611	544.866	5.34273	2.41042
180626RR1_2_S	1	59.091	1.20578	0.449686	0.357869	1	1	0.332628		0.410765	510.829	172.499	288.912	17.4944	1.02114	844.594	38.968	605.119	8.0974	1.4738
180626RR1_2_T	1	55.1723	0.40139	0.0754924	0.0227352	0	2	0.0742922	0.0384274	0.227	304.289	266.85	286.824	7.1882	1.07865	302.552	35.5597	245.816	0.979492	3.85566
180626RR1_2_U	1	56.2432	1.69465	0.136547	0.0562802	0	1	0.0834667		1.36357	542.021	127.753	225.388	59.5053	0.395891	375.866	106.522	297.34	2.37577	5.56083
180626RR1_2_V	1	55.5737	0.669493	0.197733	0.105974	0	1	0.119421		0.757462	544.117	114.854	242.517	39.33	0.784546	531.496	75.6771	368.447	3.58841	6.02425
180626RR3_1_A	1	79.1806	1.23368	0.142623	0.0763152	0	1	0.131878		0.644552	449.489	155.535	282.34	23.1485	0.824801	451.278	32.7479	341.77	2.8235	4.73632
180626RR3_1_B	1	80.4143	1.15695	0.17922	0.122184	1	1	0.135945		0.451691	532.231	175.098	322.265	18.9445	0.7377	528.501	36.4953	377.833	4.01595	4.00462
180626RR3_1_C	1	83.4176	0.724894	0.0966543	0.0313164	0	1	0.0463833		0.99404	426.446	139.189	227.972	40.542	0.940738	319.139	25.4356	231.985	1.54647	8.03385
180626RR3_1_D	1	84.1425	1.6529	0.301283	0.242741	1	1	0.307609		0.62972	436.147	200.177	244.95	20.1461	0.640888	645.744	186.266	485.326	5.56005	2.47667
180626RR3_1_E	1	85.7954	1.35107	0.253571	0.178907	1	1	0.196009		0.962598	452.576	170.387	248.002	30.6425	1.18346	585.86	155.672	429.175	4.50942	4.39838
180626RR3_1_F	1	87.1464	1.14765	0.135944	0.0525486	0	1	0.0720813		0.536532	628.17	154.084	348.633	19.6604	1.1053	352.128	55.453	273.927	2.11961	7.7655
180626RR3_1_G	1	88.2941	0.762349	0.0906652	0.0177455	0	1	0.0150666		2.07965	381.971	99.3196	149.171	148.854	0.798381	256.938	31.1426	192.93	1.03877	8.7737
180626RR3_1_H	1	90.0685	0.92812	0.117248	0.035369	0	1	0.0464879		0.314583	588.347	189.087	303.668	14.8941	0.555278	386.183	7.92478	294.981	1.28818	4.00976
180626RR3_1_I	1	90.9967	1.18313	0.220661	0.0997735	1	1	0.132757		1.41221	559.141	91.9863	198.486	95.5086	0.433811	547.101	38.3244	361.058	3.14623	5.73396
180626RR3_1_J'	1	92.1798	0.342036	0.425123	0.246783	1	2	0.277758	0.0916354	0.95572	588.03	358.06	466.428	11.9109	0.797159	607.896	129.177	488.922	5.57369	2.87367
180626RR3_1_J	1	92.1798	0	0.295415	0.165583	1	1	0.233385		0.817444	585.095	231.166	395.635	21.6427	1.19658	639.973	9.5408	451.134	4.12356	3.29494
180626RR3_1_K	1	90.9967	0	0.0531794	0.0252039	0	1	0.0330145		1.00494	350.067	95.1043	154.392	71.6189	0.879942	301.975	5.2992	206.233	1.25099	7.77994
180626RR3_1_L	1	92.5218	1.83279	0.349846	0.216487	1	1	0.277611		0.655546	497.189	187.269	263.074	27.7053	0.657623	615.187	2.01127	461.172	5.71969	3.2345
180626RR3_1_R	1	89.0564	1.01209	0.478566	0.309748	1	1	0.267572		0.535097	594.536	317.331	465.856	7.89186	1.13024	742.161	151.304	539.823	6.91175	2.84605
180626RR3_1_S	1	82.2976	0.349793	0.0921535	0.0371574	0	2	0.0539638	0.0636328	1.43911	476.838	84.4694	178.719	132.716	1.19667	361.701	0.916212	270.261	1.48127	4.89076
180626RR3_1_T	1	82.6474	0.770211	0.32513	0.197873	1	1	0.226936		0.823438	595.746	259.341	371.243	14.9391	0.554038	567.423	76.8128	464.627	5.3649	3.25173
180626RR3_1_U	1	81.5713	0.726317	0.0783954	0.0206443	0	1	0.0505869		1.23441	514.488	83.2608	198.385	109.403	1.05775	310.243	29.3227	206.164	1.16138	9.96502
180626RR3_1_V	1	78.739	0.441638	0.153285	0.0400811	0	1	0.085985		0.356695	377.885	233.086	312.116	7.01503	0.56192	577.698	8.49848	433.953	4.48022	3.18859
180626RR3_2_M	1	96.7893	0.482338	0.0984375	0.0492187	0	1	0.0243583		1.06018	473.452	84.6299	190.374	80.6827	0.675519	259.079	30.3984	177.553	1.17792	17.1371
180626RR3_2_N	1	98.2106	1.81554	0.0787226	0.0393613	0	1	0.0509996		0.820944	472.308	137.395	237.923	31.2855	0.740101	242.114	50.0163	198.133	1.23413	9.41728
180626RR3_2_O'	1	97.2717	0.938899	0.161578	0.042803	0	1	0.0531234		1.55744	522.641	95.6405	200.418	108.316	0.685878	407.089	5.19788	298.082	1.68913	5.10701
180626RR3_2_O	1	97.2717	0	0.270057	0.139311	1	1	0.193279		1.28698	465.646	169.994	279.906	36.2977	0.531369	492.109	23.921	396.804	4.71167	4.40949
180626RR3_2_P	1	94.3546	0.463694	0.109967	0.0185822	0	1	0.0632076		1.74142	479.002	91.1236	172.874	116.653	0.990473	252.156	13.3049	188.554	1.02355	12.6947
180626RR3_2_Q	1	94.8183	1.97101	0.293707	0.175011	1	1	0.162192		0.79293	667.993	110.251	249.174	50.8593	0.589504	605.244	128.745	421.775	5.02607	5.70694
180626RR4_1_AA	1	107.717	0.137891	0.250831	0.192192	1	1	0.388029		0.51275	597.582	90.9972	304.633	36.1364	1.07908	651.512	103.14	416.969	5.55209	6.4697
180626RR4_1_BB	1	107.855	1.20772	0.4306	0.356406	1	2	0.55334	0.0874743	1.80237	533.587	55.3253	156.739	213.632	1.16153	739.833	113.579	529.448	7.90808	2.50487
180626RR4_1_CC'	1	106.946	0.771355	0.052068	0.014948	0	1	0.0212		1.14593	343.103	64.6183	158.131	125.799	1.40286	236.397	48.4805	186.369	0.844206	8.2353
180626RR4_1_CC	1	106.946	0	0.0663904	0.0283768	0	1	0.0431536		1.01738	363.544	111.238	171.592	67.423	0.509747	328.562	43.9824	238.222	1.1863	7.53382
180626RR4_1_DD	1	100.975	0.278045	0.434512	0.293763	1	1	0.277637		0.77786	729.245	165.332	408.183	25.9212	0.543289	756.205	155.882	496.648	7.4468	5.77414
180626RR4_1_GG'	1	103	0.091363	0.0831079	0.0299854	0	1	0.0902675		2.26239	430.775	87.1314	186.55	112.483	1.28035	331.353	22.3883	233.351	1.44815	6.14864
180626RR4_1_GG_noPSD	1	103.149	1.26058			0	0			1.27541	519.738	88.2605	169.305	105.137	0.608814	320.87	44.7044	195.961	3.1897	10.1182
180626RR4_1_HH'	1	100.026	0.700724	0.120703	0.0717455	0	1	0.0900165		1.05148	692.177	142.179	277.419	46.5751	1.69296	617.237	56.8055	422.539	2.55362	3.87785
180626RR4_1_HH	1	100.727	0.248417	0.150306	0.0376976	0	1	0.046491		1.09407	727.875	107.288	221.454	67.416	0.500259	285.626	98.5337	201.157	1.98385	19.4883
180626RR4_1_U'	1	102.031	0.968438	0.130456	0.0232511	0	1	0.0374292		1.56922	585.413	69.9081	219.807	132.204	1.06879	332.107	5.53957	225.327	1.3506	6.90724
180626RR4_1_U	1	101.253	0.778091	0.261894	0.10166	0	1	0.0836539		0.691563	557.332	169.82	342.864	25.5414	0.518883	446.6	4.13893	336.525	3.45334	5.62628
180626RR4_1_V	1	103.091	0.0578554	0.16265	0.0538795	1	1	0.100223		0.901187	486.234	100.451	285.892	39.8734	0.990497	345.648	69.59	241.881	2.69802	15.0164
180626RR4_1_W	1	104.41	0.852558	0.53448	0.411851	1	1	0.420864		0.865695	776.999	163.253	455.814	30.3355	1.02506	887.989	133.09	615.719	6.75521	2.55716
180626RR4_1_X	1	105.262	0.582502	0.120685	0.02419	0	1	0.0250055		2.28508	597.668	54.9959	162.529	291.382	1.03558	299.736	28.3535	208.995	1.30338	11.769
180626RR4_1_Y'	1	106.099	0.847064	0.0627432	0.0107759	0	1	0.0581222		1.54742	411.185	70.1895	144.2	176.6	0.613509	265.297	18.3553	175.095	0.732269	13.0068
180626RR4_1_Y	1	105.845	0.254078	0.121418	0.024134	1	1	0.0438766		2.1352	749.246	54.8911	176.57	302.194	0.374986	275.319	63.2273	211.994	1.19622	9.6769
180626RR4_1_Z	1	106.099	0	0.0446162	0.0153829	0	1	0.037437		1.59586	303.383	63.4791	142.178	179.265	0.640873	252.025	4.36914	190.719	0.835415	9.30975
180626RR4_2_EE'	1	109.699	0.321126	0.137608	0.0861097	1	1	0.0881906		0.98227	473.709	85.2075	169.257	92.0355	0.497543	451.883	161.785	315.093	3.06625	7.43587
180626RR4_2_EE	1	110.02	1.33765	0.219439	0.145772	1	1	0.160618		1.12567	499.31	97.1312	228.69	78.1473	0.977533	498.249	45.0962	367.377	4.70595	6.37727
180626RR4_2_FF''	1	111.881	0.213983	0.322683	0.257727	1	1	0.172653		1.1168	381.025	139.977	227.707	43.3688	1.2407	713.269	116.788	486.437	6.00076	4.21634
180626RR4_2_FF'	1	111.881	0	0.246336	0.184328	1	1	0.193129		1.23004	397.244	129.146	257.293	49.894	1.20439	615.791	113.76	422.374	5.19965	5.59217
180626RR4_2_FF	1	111.881	0	0.157315	0.113107	1	1	0.106131		0.947996	385.636	119.178	245.759	47.0103	1.11184	519.839	30.8049	364.653	3.60778	5.33161
180626RR4_2_II	1	109.063	0.636248	0.111641	0.034274	0	1	0.01694		1.40771	549.995	80.7942	181.203	148.809	0.915519	296.93	11.3119	198.675	1.80357	19.8175
180626RR4_2_JJ	1	114.511	1.01496	0.0757255	0.016554	0	1	0.0262258		1.34899	527.51	73.4858	168.104	135.157	0.968655	222.372	37.0616	166.617	1.04784	19.0325
180626RR4_2_KK'	1	116.19	1.45313	0.113984	0.00820269	0	1	0.0175801		0.523603	631.448	77.7995	157.751	66.1915	0.695242	182.58	14.4144	149.137	0.537199	9.60829
180626RR4_2_KK	1	116.19	0	0.169808	0.0953627	1	1	0.0805202		0.610747	493.766	112.854	213.057	47.5023	0.409085	510.469	29.1305	363.354	2.79789	4.86291
180626RR4_2_LL	1	118.083	0.110805	0.0860504	0.0375025	1	1	0.0415862		0.921857	460.297	120.822	196.587	52.2602	0.773498	338.425	13.6685	227.102	1.77386	12.3933
180626RR4_2_MM'	1	117.643	0.439622	0.157933	0.0730357	1	1	0.108745		2.47147	325.024	108.403	208.673	113.3	0.784399	426.011	64.1185	317.804	2.5316	4.47978
180626RR4_2_MM	1	117.643	0	0.0622545	0.0183284	0	1	0.0294482		1.94868	330.398	76.6636	139.117	165.255	0.81478	275.139	30.077	196.879	1.0031	8.69011
180626RR4_2_NN	1	118.193		0.0395957	0.0200209	0	1	0.045664		0.865411	232.682	80.275	157.441	79.3059	0.517785	274.189	16.7908	213.147	1.02492	7.29536
180626RR4_2_OO	1	113.604	0.906995	0.0804965	0.0107994	0	1	0.0180544		2.71015	425.816	70.8079	137.033	299.271	0.509217	216.973	22.6653	149.384	0.788055	19.2752
180626RR4_2_PP	1	113.068	0.535732	0.199199	0.129118	1	1	0.150873		0.42737	448.693	267.614	367.062	11.8707	0.556201	507.436	34.7482	375.168	4.12386	4.70632
180626RR4_2_QQ	1	112.959	0.108577	0.110062	0.0100315	0	1	0.0211679		0.720989	510.568	117.607	260.293	34.2322	0.99655	202.386	9.65803	153.805	0.65894	9.63218
180626RR4_2_RR	1	115.526	0.664231	0.283887	0.176395	1	1	0.334834		3.07318	582.878	68.4757	136.463	324.445	0.48854	572.921	82.163	400.587	5.43561	5.66435
180626RR4_2_SS	1	112.095	0.864798	0.161045	0.0741658	1	2	0.11227	0.0316924	2.38764	436.933	86.9495	211.693	146.948	1.22033	525.606	117.69	303.411	2.82748	11.7525
180626RR4_2_TT	1	111.358	0.522859	0.0948579	0.0111616	0	1	0.0163428		1.3261	478.26	119.879	185.603	66.2817	0.853091	232.222	5.83949	154.701	0.728292	24.8626
180626Rmoz-fork_1-1_H'	1	27.0171	1.54575	0.219371	0.0990629	1	1	0.0956391		1.24242	587.818	160.036	220.428	43.5096	0.503732	507.117	127.282	378.382	3.2251	4.70415
180626Rmoz-fork_1-1_H	1	27.0171	0	0.226673	0.087115	1	2	0.115198	0.0740364	1.99267	471.312	132.584	188.611	91.2631	0.753333	509.761	2.26827	349.621	2.92641	6.26618
180626Rmoz-fork_1-1_I	0	25.3811	1.63594	0.34942	0.0656505	1	1	0.120458		1.12582	803.778	198.466	369.693	28.4078	0.762019	393.17	21.4298	320.758	2.22662	3.43926
180626Rmoz-fork_1-1_J	0	24.7172	0.663974	0.156595	0.0381842	0	1	0.0850514		0.549527	670.945	155.931	406.153	22.3372	0.734868	359.812	38.8441	263.43	1.69855	7.16282
180626Rmoz-fork_1-1_K	0	22.1969	2.52023	0.34965	0.170854	1	1	0.197262		2.02867	692.986	139.394	254.01	69.5165	0.619699	629.297	22.1255	449.309	4.55848	2.36948
180626Rmoz-fork_1-1_KK	1	28.5628	1.31071	0.18282	0.0378825	0	1	0.0587601		0.904785	573.92	170.36	297.4	26.9507	0.926396	387.738	12.8232	270.956	1.56561	5.69707
180626Rmoz-fork_1-1_LL	1	27.0371	0.580622	0.160885	0.0695417	0	1	0.120066		0.534116	678.375	138.932	279.345	17.7416	0.569038	355.506	60.3626	247.354	2.97446	7.6244
180626Rmoz-fork_1-1_M	0	21.7981	0.398802	0.28243	0.0469932	0	1	0.101647		2.70159	877.271	61.0686	202.57	214.302	1.23483	335.836	39.7961	239.314	2.41083	10.1892
180626Rmoz-fork_1-1_MM	1	27.6177	1.48133	0.271673	0.144702	1	1	0.11481		1.39835	894.271	365.517	582.791	18.7797	0.967828	885.718	188.021	610.374	6.74057	2.96909
180626Rmoz-fork_1-1_N	0	20.35	0.71218	0.244334	0.0504227	1	1	0.0928768		1.66283	456.273	149.702	252.095	52.3453	0.841425	402.978	98.2736	273.034	2.17481	6.32599
180626Rmoz-fork_1-1_O	0	21.0622	0.735943	0.225231	0.126117	1	1	0.15723		0.950099	708.912	250.145	500.366	21.1333	0.768999	591.895	78.6444	418.786	3.75742	3.02495
180626Rmoz-fork_1-1_P	1	29.0991	1.93209	0.158269	0.0364098	0	1	0.0753834		1.61858	692.933	94.1566	231.269	97.5613	0.760983	326.204	22.8394	235.736	1.6222	9.34516
180626Rmoz-fork_1-1_Y	1	29.8735	1.25843	0.508833	0.285443	1	1	0.339622		1.03074	776.046	190.714	398.882	25.0786	0.737487	564.266	158.771	455.65	8.50063	4.17932
180626Rmoz-fork_1-2_AA	2	35.3913	0.578994	0.179721	0.0397559	0	1	0.0449639		1.34096	582.349	145.473	210.814	57.7894	1.598	266.595	38.1384	221.112	2.17189	11.439
180626Rmoz-fork_1-2_BB'	2	35.2771	0.114115	0.155054	0.030848	0	1	0.0323942		2.02767	499.731	125.771	240.933	62.4984	0.924203	290.902	58.2344	230.266	1.51989	7.88971
180626Rmoz-fork_1-2_BB	2	35.2771	0	0.352505	0.227057	1	1	0.324411		1.66391	486.141	150.553	273.889	51.2685	0.635504	681.312	250.775	498.362	6.97885	4.49002
180626Rmoz-fork_1-2_DD	2	34.1441	1.13302	0.106359	0.0270255	0	1	0.0356286		0.678415	519.782	145.192	266.635	32.2425	1.10324	295.501	6.62798	226.001	1.28404	6.55028
180626Rmoz-fork_1-2_EE	2	35.9703	0.527053	0.0909207	0.0316522	0	1	0.04929		0.899034	522.963	132.774	244.771	43.1956	0.578617	307.152	6.69116	222.255	1.89523	10.5535
180626Rmoz-fork_1-2_GG	2	37.0115	2.16723	0.130963	0.036526	0	1	0.0475404		1.28656	607.233	116.122	265.689	60.6329	0.737141	349.463	53.7533	257.592	1.65907	8.35457
180626Rmoz-fork_1-2_HH	2	36.4973	0.514199	0.284392	0.0552491	0	1	0.110291		1.10524	816.213	88.9621	336.932	63.3342	0.615879	371.784	60.4051	286.072	2.49502	7.77903
180626Rmoz-fork_1-2_II	2	39.1787		0.415311	0.317062	1	1	0.285158		1.05468	542.162	150.291	263.476	35.7343	0.754759	712.506	40.5368	504.56	7.64751	2.84344
180626Rmoz-fork_1-2_JJ	1	32.9024	1.24177	0.380865	0.184897	1	1	0.275482		1.84791	776.855	163.187	325.439	61.355	1.41013	511.864	103.765	442.972	5.87585	3.3509
180626Rmoz-fork_1-2_Z	1	31.132	1.7704	0.237872	0.0451662	0	1	0.0627834		1.81897	776.101	96.7669	265.258	79.9594	1.09293	341.955	37.8172	248.478	2.05256	6.5155
180626Rmoz-fork_1-3_A'	1	32.4121	0.598166	0.545916	0.382314	1	2	0.317266	0.0517568	0.704173	666.129	254.874	367.528	11.7667	0.838243	710.801	244.316	576.468	8.31665	2.59576
180626Rmoz-fork_1-3_A	1	31.4411	0.784144	0.186979	0.0216606	0	1	0.036387		1.31901	705.092	77.746	271.367	71.0844	1.32882	339.738	12.3068	223.77	1.09779	9.15059
180626Rmoz-fork_1-3_B_noPSD	1	32.2252	0.186934	0.166137	0.0227685	0	0			1.43863	723.081	91.7636	183.877	120.225	0.445211	214.705	42.9502	180.162	1.29443	11.3922
180626Rmoz-fork_1-3_C	1	35.8447	0.339388	0.200784	0.120765	1	1	0.183433		1.10927	490.136	134.572	254.514	52.4721	0.83822	495.463	77.3952	377.719	3.79324	4.28328
180626Rmoz-fork_1-3_D	1	38.2981	0.357212	0.158628	0.0881703	1	1	0.128974		0.363595	590.774	213.162	365.263	14.5041	1.02918	402.086	10.703	330.255	2.77176	3.40628
180626Rmoz-fork_1-3_E	1	37.4469	0.308622	0.150292	0.0512083	0	1	0.0699107		0.690358	663.001	123.178	283.706	32.6239	0.881615	493.617	22.8223	319.916	1.98197	4.26132
180626Rmoz-fork_1-3_F	1	33.7525	0.625909	0.251851	0.162811	1	1	0.125573		1.2626	584.553	94.3019	234.395	109.576	0.527957	599.548	49.9751	414.178	5.20275	5.94662
180626Rmoz-fork_1-3_G	1	31.0312	0.409909	0.302947	0.103876	1	1	0.106473		2.04622	619.477	177.904	287.262	55.3083	1.01144	573.566	83.3092	378.179	3.13127	4.70335
180626Rmoz-fork_1-3_OO	1	36.1841	0.19902	0.20465	0.095306	0	1	0.126205		1.59716	533.83	110.308	226.633	98.1375	0.787303	463.508	57.2822	335.369	3.41835	5.59276
180626Rmoz-fork_1-3_PP'	1	37.7555	0.542589	0.262617	0.118269	1	1	0.161806		2.67911	359.22	151.248	282.458	58.9988	0.935092	535.516	30.8194	411.559	3.27399	2.81407
180626Rmoz-fork_1-3_PP	1	37.7555	0	0.153395	0.0468217	0	1	0.046949		2.5976	326.009	136.569	220.949	94.836	0.809194	419.157	25.228	266.562	1.91766	6.59199
180626Rmoz-fork_1-3_Q	1	33.0103	0.742229	0.16592	0.0267819	0	1	0.0180024		3.12828	575.799	57.2475	171.943	265.767	0.756016	300.979	23.4657	209.408	1.37925	11.6185
180626Rmoz-fork_1-3_R	1	34.3784	0.842421	0.293673	0.142917	1	1	0.166317		1.17735	725.624	222.596	326.46	27.4057	0.74587	557.597	5.07633	427.28	4.56059	4.20753
180626Rmoz-fork_1-3_S	1	35.2209	0.623873	0.157231	0.0355153	0	1	0.0400304		1.81261	593.425	85.0018	220.565	139.424	0.930745	358.785	240.341	302.737	3.74455	3.32131
180626Rmoz-fork_1-3_T	1	37.3261	0.120784	0.223786	0.0653812	1	1	0.0717301		1.69812	505.888	126.61	280.223	73.8929	0.627575	363.949	9.38578	259.748	2.7011	6.53167
180626Rmoz-fork_1-3_U	1	40.9905	0.597295	0.325737	0.0547787	0	1	0.0459995		0.815359	894.921	187.154	469.449	21.3841	1.07715	411.804	29.7262	303.29	2.03465	5.05983
180626Rmoz-fork_1-3_V	1	36.3831	0.614009	0.136007	0.0321062	0	1	0.0463877		1.23841	853.118	140.149	401.032	41.4811	0.661701	468.135	101.085	250.653	2.01154	2.37513
180626Rmoz-fork_1-3_W	1	38.6553	2.29746	0.227557	0.0854229	1	1	0.0648551		2.5976	613.936	93.6586	240.796	136.213	0.659279	477.899	33.6534	356.929	2.95416	3.19873
180626Rmoz-fork_1-3_X	1	36.9972	0.328947	0.285488	0.179743	1	1	0.204009		0.53053	626.518	169.907	369.99	17.1006	0.783944	630.325	19.0893	308.682	5.14415	19.0403
180626Rmoz-fork_2_1	1	41.5878	2.691	0.14396	0.05938	0	1	0.0509669		1.65702	404.429	141.319	231.581	50.8648	0.935039	389.289	22.969	268.372	2.57281	10.6084
180626Rmoz-fork_2_2_psd	1	40.9528	0.0377307	0.10179	0.0330686	0	1	0.0291198		1.52213	440.875	157.479	211.427	55.4589	0.883123	203.882	75.7021	166.718	2.08227	33.2661
180626Rmoz-fork_2_3	1	44.2788	0.598023	0.154994	0.042479	0	1	0.0514708		1.67138	570.942	84.7915	203.834	117.143	1.42939	353.974	44.7381	263.766	1.81312	7.03487
180626Rmoz-fork_2_4	1	44.8768		0.163131	0.056385	0	1	0.0455053		0.676792	684.869	183.298	283.669	18.2521	0.686287	401.753	59.4459	283.602	2.34773	5.99332
180626Rmoz-fork_2_6	1	43.9029	0.766066	0.289685	0.0615726	0	1	0.0550644		0.988375	710.841	116.397	289.903	45.8717	0.785898	471.478	2.6457	305.911	2.34541	7.15202
180626Rmoz-fork_2_7	1	44.6689	0.851135	0.221406	0.162341	1	1	0.269007		0.416995	484.452	240.437	354.533	8.68734	0.701739	647.284	146.404	428.76	5.58769	5.01312
180723LL3_1_1	2	74.8298	0.419447	0.115062	0.0513961	1	1	0.0757682		0.53708	479.466	278.172	376.503	10.6535	0.980815	340.028	46.6128	286.497	1.89822	3.94813
180723LL3_1_10	2	70.8574	0.918768	0.11324	0.0516599	1	1	0.0923626		0.803114	344.961	258.364	293.575	17.385	0.726649	392.306	2.45872	285.36	1.99951	4.8043
180723LL3_1_11	2	71.7761	0.202766	0.0674312	0.0186091	0	1	0.028936		1.799	236.679	80.6542	135.01	161.593	0.704878	261.495	77.7274	197.055	1.06133	11.1972
180723LL3_1_12	1	69.2508	0.71527	0.0636767	0.039347	0	1	0.0944794		0.244586	368.811	108.156	175.282	27.3797	0.582553	347.25	38.5665	270.606	1.82344	5.31457
180723LL3_1_13	1	69.1628	0.0879554	0.11271	0.0436707	0	1	0.0883297		2.09899	551.798	93.7075	151.312	174.31	0.613221	364.789	42.9778	275.34	1.91402	5.36174
180723LL3_1_14	1	68.6002	0.562586	0.0842556	0.0409976	1	1	0.142201		0.644708	347.753	89.706	184.974	64.3819	0.662814	369.591	20.5003	238.467	2.08136	13.9318
180723LL3_1_15	1	67.3323	0.165135	0.171533	0.075528	1	1	0.116658		2.6295	395.716	76.0018	135.897	216.514	0.780659	410.57	8.11308	318.139	3.55398	5.61297
180723LL3_1_16_noPSD	1	66.6961	0.636205	0.0855292	0.0275444	0	0			1.72196	388.334	78.6144	164.272	116.252	0.931345	309.718	123.415	224.038	1.49749	13.6091
180723LL3_1_17	1	66.427	0.269155	0.0787851	0.034337	1	1	0.0819418		1.0387	430.25	67.7306	167.145	130.725	0.643223	345.081	62.4731	249.526	1.65514	5.75811
180723LL3_1_18	1	67.4975	0.131244	0.140365	0.0509148	1	1	0.0995238		2.80009	358.242	105.032	172.742	153.88	0.619179	391.558	0.763546	268.079	2.52945	8.43359
180723LL3_1_2	2	71.9403	0.163588	0.132248	0.0567599	1	1	0.0540483		1.1009	526.846	76.4279	195.505	106.047	0.839535	399.682	103.185	286.239	2.28992	7.91689
180723LL3_1_3	2	72.1039	0.73822	0.137609	0.0697603	1	1	0.0940115		1.69291	285.689	103.992	164.319	118.453	0.789639	394.329	17.4725	297.126	2.78712	6.05876
180723LL3_1_4	2	71.5748	0.365563	0.089474	0.0319525	1	1	0.0563965		0.860722	393.747	153.647	249.189	31.5086	0.916385	286.632	23.398	233.672	1.55497	8.39501
180723LL3_1_5	2	75.5698	2.0472	0.169777	0.138715	1	1	0.183467		0.37529	836.044	201.738	386.061	18.1063	0.674062	480.709	61.0192	368.178	4.8083	6.00859
180723LL3_1_8	2	75.2493	0.320564	0.177703	0.10428	1	1	0.122915		0.60762	516.492	217.188	315.949	18.6079	1.12865	438.115	75.655	332.853	3.30903	5.8503
180723LL3_1_9	1	69.9661	0.891311	0.0981517	0.0406105	1	1	0.0675234		1.00399	454.303	190.51	244.789	31.6147	1.07726	337.809	138.505	272.091	1.66142	5.69926
180723LL3_1_A	2	72.8422	1.98767	0.171256	0.108967	1	2	0.178114	0.0999279	1.94594	328.094	85.3024	180.313	130.018	0.627531	518.085	31.8172	344.146	4.22894	7.35947
180723LL3_1_B	2	71.9789	2.37642	0.103309	0.0388902	0	1	0.0969969		0.552942	617.373	98.8183	228.486	52.7992	1.04993	308.993	65.255	258.737	1.78744	5.94993
180723LL3_1_C	1	67.6287	0.971517	0.230692	0.117604	1	2	0.159579	0.067949	1.17351	441.423	210.71	289.487	27.728	0.679946	536.492	70.2668	389.963	3.72647	3.84326
180723LL3_2_D	2	74.2761	1.77989	0.134548	0.0858901	1	1	0.120793		1.17971	240.968	106.372	161.444	76.0917	0.890223	431.319	81.5644	339.861	2.78736	5.58549
180723LL3_2_E	2	76.056	0.473557	0.246274	0.171323	1	1	0.222091		0.621728	389.451	303.99	332.967	12.0365	0.850826	579.096	18.901	457.03	4.41164	2.75973
180723LL3_2_F	2	76.5296	2.08361	0.190796	0.115419	1	1	0.147094		0.612054	412.405	170.952	256.027	22.8727	0.911158	462.801	2.86037	357.282	3.71413	4.49491
180723LL3_2_G	2	80.8575	0.789149	0.0883932	0.0515234	1	2	0.0687774	0.0581007	0.756094	305.145	136.896	206.561	37.4533	0.963506	342.684	4.61873	253.644	2.23259	8.65948
180723LL3_2_H_noPSD	2	78.9808	1.20792	0.0944518	0.0144775	0	0			1.95752	351.308	74.9326	142.037	172.316	0.924821	233.066	39.9553	151.747	0.988443	27.3008
180723LL3_2_I	2	80.1888	0.668735	0.143984	0.0729223	1	1	0.112825		0.451057	402.408	153.975	231.248	20.1929	0.687111	429.102	99.232	344.056	2.649	4.99505
180723LL3_2_J	2	85.8599		0.0962545	0.0521447	0	1	0.0736877		0.59506	375.769	210.474	265.786	14.9404	0.713772	329.097	27.4312	253.966	2.2952	7.94573
180723LL3_2_K	2	84.7579	1.10201	0.062837	0.0211276	0	1	0.0314075		1.12037	517.377	97.3982	160.599	74.0468	0.91228	323.102	43.7848	197.114	1.27199	14.6135
180723LL3_2_L	2	84.227	0.530907	0.225428	0.154043	1	1	0.359636		1.98246	307.241	115.245	181.828	108.814	0.581399	522.867	104.63	399.666	5.72086	4.65457
180723LL3_2_M	2	83.8339	0.393105	0.126417	0.0699537	1	1	0.0866458		1.14666	454.968	124.088	162.571	81.0361	1.09069	369.245	30.3272	270.32	2.89074	11.3225
180723LL3_2_N''	2	83.0612	0.77271	0.142628	0.0909345	1	1	0.135009		0.948506	308.654	119.294	194.437	46.1798	1.0866	462.298	50.5974	339.057	3.26047	5.39217
180723LL3_2_N'	2	82.9257	0.135508	0.124986	0.0611547	1	1	0.0952263		1.15094	363.09	99.7302	165.693	86.2627	0.877287	325.205	29.9901	280.898	2.5435	6.61083
180723LL3_2_N	2	82.3552	0.570488	0.109058	0.0605193	1	1	0.0563441		0.945992	318.533	99.7968	150.204	86.8459	0.8918	362.475	32.547	273.188	2.54063	9.63676
180723LL3_2_O'	2	81.6466	0.708524	0.177688	0.0620289	0	1	0.0803908		3.32741	652.869	111.314	233.834	143.369	0.944155	514.761	3.77949	242.106	6.03231	19.9387
180723LL3_2_O	2	81.6466	0	0.282573	0.181309	1	1	0.255762		0.893845	403.666	276.453	314.29	17.0449	2.17109	573.197	13.8736	416.804	4.92309	4.31561
180723LL3_2_PP	2	78.6132	0.367645	0.143023	0.10453	1	1	0.175616		1.17922	291.678	114.756	168.129	79.1283	1.14906	519.247	9.11068	328.088	3.69672	10.2481
180723LL3_3_19	2	79.6446	0.837219	0.0729148	0.0444201	1	1	0.123396		0.469554	345.381	124.703	216.219	29.3138	1.01923	357.579	61.6737	271.784	2.03933	6.65572
180723LL3_3_20	2	81.4242	1.61532	0.124939	0.0547486	1	2	0.0981724	0.0970468	0.523839	421.285	252.856	309.221	14.5799	0.681034	411.698	90.196	325.796	2.06058	4.36496
180723LL3_3_21	2	80.4818	0.942364	0.125312	0.0681742	1	1	0.130432		0.712366	403.745	169.104	233.314	29.1586	0.589613	478.651	20.4371	329.84	2.52058	5.43754
180723LL3_3_22	2	83.0395		0.126545	0.0795727	1	1	0.096327		0.811817	266.511	135.389	198.991	41.7343	0.6775	404.276	29.0241	314.441	3.1024	5.80995
180723LL3_3_6	2	77.617	0.392741	0.0637435	0.0251443	0	1	0.0395413		1.51983	266.368	88.1262	135.574	132.47	0.933093	323.027	68.6447	211.226	1.32961	18.3058
180723LL3_3_7	2	78.0098	1.63483	0.0491162	0.0198156	0	1	0.0374441		1.28986	361.628	61.965	125.086	174.322	0.600433	249.002	30.2327	192.219	1.09136	9.51977
SR+_3A-ROI2-c2l0_1	1	22.97	3.19994	0.122373	0.0599315	1	1	0.0853481		1.61999	366.299	116.064	189.441	75.8001	0.636751	369.479	28.4941	280.215	1.92203	3.43899
SR+_3A-ROI2-c2l0_2	1	26.1699	0	0.153015	0.113246	1	1	0.103226		0.596471	297.433	167.556	232.102	24.262	0.802832	451.93	8.87864	356.242	3.0754	3.64733
SR+_3A-ROI2-c2l0_3	1	26.1699	0.453045	0.119781	0.0602506	1	1	0.105256		1.4927	253.149	152.999	184.668	59.7385	0.708866	368.246	91.4631	278.728	2.1006	5.01043
SR+_3A-ROI2-c2l0_4	1	26.623	1.27578	0.0595882	0.0410589	0	1	0.0637898		0.487379	213.053	150.716	183.158	25.8988	0.519041	375.13	4.33244	259.942	1.37672	7.45242
SR+_3A-ROI2-c2l0_5	1	27.8988	2.09672	0.0561041	0.0267268	1	1	0.104821		0.772743	244.652	143.748	168.843	48.1984	0.585937	240.309	56.1502	201.287	1.28072	8.26207
SR+_3A-ROI2-c2l0_7	1	29.9955	0.330189	0.0487372	0.0289793	1	1	0.0401525		0.744272	253.442	110.146	156.455	50.5632	0.723222	248.01	29.948	189.061	1.24983	12.1702
SR+_3A-ROI2-c2l0_8	1	30.3257	1.34255	0.0796214	0.0505107	1	1	0.0449997		0.500207	262.084	232.496	248.559	14.7244	0.657632	338.18	1.05903	258.518	1.66825	5.85474
SR+_3A-ROI2-c2l0_9	1	31.6682	0.908749	0.0963454	0.0508354	1	1	0.0739963		0.742403	288.437	203.862	217.703	28.2596	0.546529	379.656	62.4541	290.427	1.92653	6.31147
SR+_3A-ROI2-c2l1_10	1	32.577	1.55407	0.0688983	0.0355501	1	1	0.050256		1.23099	219.197	100.88	147.957	95.8477	0.537934	347.447	43.2611	244.832	1.28921	7.94574
SR+_3A-ROI2-c2l1_11a	1	35.4251	0.34975	0.0532876	0.0268313	2	1	0.0719285		1.03507	261.992	100.906	142.92	76.8549	0.736266	258.466	57.7659	182.058	1.37184	19.7821
SR+_3A-ROI2-c2l1_11b	1	34.2703	0.668599	0.116931	0.05671	1	1	0.0837173		0.957477	351.583	172.986	238.236	31.4404	0.521429	421.988	1.56191	311.048	1.88773	4.01197
SR+_3A-ROI2-c2l1_12a	1	34.131	0.139284	0.0681565	0.0386497	1	1	0.0690398		0.892235	281.12	72.7723	141.53	89.6051	0.621844	326.851	75.3626	232.419	1.34675	10.7546
SR+_3A-ROI2-c2l1_12b	1	35.0351	0.39	0.0873215	0.0377533	2	1	0.0566638		1.38348	390.205	111.059	171.731	74.5477	0.472643	400.986	73.5174	263.182	1.26707	6.92809
SR+_3A-ROI2-c2l1_13	1	35.7749	1.03501	0.295067	0.250105	1	2	0.234909	0.303548	0.606574	325.142	144.814	213.637	30.0174	1.31633	578.336	1.71305	406.347	6.08642	3.76553
SR+_3A-ROI2-c2l1_14	1	34.9389	0.0961769	0.228795	0.1714	1	1	0.110652		0.887132	341.557	155.901	230.755	33.8917	0.980206	527.398	6.6218	395.188	4.29058	4.48889
SR+_3A-ROI2-c2l1_15	1	36.8099	0.470664	0.0871171	0.0447396	2	1	0.0656224		1.52226	258.863	87.6671	161.463	86.9518	0.628815	331.259	29.1064	253.483	1.74068	7.07924
SR+_3A-ROI2-c2l1_16	1	37.2805	1.79384	0.17866	0.137553	1	1	0.238579		1.24705	221.695	93.9471	163.224	81.4684	1.07808	433.928	73.7047	338.548	4.74415	6.32701
SR+_3A-ROI2-c2l1_17	1	39.0744	1.18179	0.166203	0.0837345	1	2	0.112007	0.111461	1.20649	325.458	213.385	242.012	36.586	0.731752	460.786	33.5937	320.339	2.59906	4.78337
SR+_3A-ROI2-c2l1_18	1	40.2562	0.438207	0.0832681	0.0494828	2	1	0.130968		0.900757	284.334	84.7776	148.23	87.9419	0.649246	336.49	7.52676	261.332	1.90888	5.27335
SR+_3A-ROI2-c2l1_19a	1	40.6944	0.529174	0.0649157	0.0351173	1	1	0.079393		0.679139	312.006	85.59	144.076	75.9718	0.802633	266.236	2.93429	200.042	1.4889	9.65791
SR+_3A-ROI2-c2l1_19b	1	41.5916		0.286438	0.158877	1	1	0.347408		1.17309	398.491	219.848	298.198	25.127	1.09373	496.94	60.9946	360.572	4.463	4.33803
SR+_3A-ROI2-c2l1_20	1	41.2235	0.368035	0.235185	0.188082	1	1	0.258322		0.666738	323.713	209.675	239.369	21.4182	1.02086	577.591	29.506	405.757	5.19254	3.01366
SR+_1C-Lmoz1-1_1	1	17.07	1.10124	0.123418	0.0305657	2	1	0.0430265		1.47593	322.165	117.224	205.328	63.8246	0.482662	337.847	79.8786	235.778	1.24508	9.66369
SR+_1C-Lmoz1-1_2	1	18.1712	1.61126	0.147201	0.0897854	2	1	0.13483		0.124825	592.928	462.695	549.394	3.95451	0.582496	470.768	24.4789	324.698	2.03288	3.11672
SR+_1C-Lmoz1-1_3	1	19.7825	0.715055	0.0722837	0.0264701	0	1	0.0358877		1.03603	305.737	111.604	198.549	47.1464	0.557347	250.304	0.072175	205.922	0.997166	6.38981
SR+_1C-Lmoz1-1_4	1	20.4976		0.093069	0.020204	2	1	0.0445871		0.99544	409.219	145.648	223.209	37.8665	0.420446	253.713	80.1791	214.111	0.91329	6.0737
SR+_1C-Lmoz1-2_10	1	26.5232	1.14004	0.243136	0.188298	1	1	0.27908		0.96336	350.579	125.246	213.144	43.5157	0.877088	560.816	5.16244	439.875	4.00381	2.50772
SR+_1C-Lmoz1-2_11	1	27.6632	0.431087	0.0617381	0.0375296	0	1	0.0701514		0.395716	308.065	167.355	234.472	27.7025	0.545732	317.546	56.2198	252.746	1.32166	3.92956
SR+_1C-Lmoz1-2_12	1	28.0943		0.101574	0.0512506	0	1	0.0691105		0.740847	381.761	97.518	179.433	53.3547	0.567333	423.507	30.5749	284.235	1.65047	4.96126
SR+_1C-Lmoz1-2_5	1	23.0676	0.895348	0.0730441	0.0348927	2	1	0.0389571		0.757815	333.388	108.219	181.169	61.0326	0.697466	283.589	8.26235	210.529	1.34732	10.4953
SR+_1C-Lmoz1-2_6	1	23.9629	0.521813	0.0311469	0.0134395	0	1	0.0548165		0.354911	234.829	141.735	195.279	20.0434	0.318235	234.66	49.6806	194.215	0.569448	5.42174
SR+_1C-Lmoz1-2_7	1	24.4847	0.473756	0.0715365	0.0440215	2	1	0.0774371		0.481184	287.596	109.438	186.169	38.4604	0.750802	320.669	39.6214	224.675	1.54769	8.20567
SR+_1C-Lmoz1-2_8	1	24.9585	0.650496	0.0541392	0.0242763	0	1	0.0391171		0.293989	329.572	265.673	299.197	7.94395	0.39843	311.201	3.22445	227.698	0.852947	5.32075
SR+_1C-Lmoz1-2_9	1	25.609	0.9142	0.059401	0.0241318	0	1	0.0815628		0.498941	384.43	210.787	261.071	11.2017	0.39865	290.129	52.6156	223.078	0.869204	4.98802
SR+_1C-Lmoz1-3_13	1	29.2713	0.331681	0.0707047	0.0371284	2	1	0.0573914		1.86147	192.826	65.0461	101.789	270.551	0.523348	360.645	72.8335	247.812	1.27802	8.71255
SR+_1C-Lmoz1-3_14_stubby	1	29.603	0.888552	0.0920816	0.0396735	2	1	0.0894662		0.164689	577.258	487.591	520.069	2.52698	0.352946	430.025	88.4418	328.853	1.24989	2.1231
SR+_1C-Lmoz1-3_15	1	30.4915	1.15814	0.0355649	0.0274447	0	1	0.0671064		0.371958	202.241	54.7781	110.372	75.3424	0.561845	281.403	41.1541	210.049	1.17182	9.68599
SR+_1C-Lmoz1-3_16	1	31.6497	0.827179	0.0460381	0.0304304	1	1	0.036739		0.403565	226.374	121.986	149.353	37.2062	0.504833	310.465	42.897	231.367	1.12264	6.95782
SR+_1C-Lmoz1-3_17	1	32.4768	1.11992	0.0819539	0.0505548	2	1	0.0959659		0.326314	362.292	171.947	221.303	18.8261	0.588379	375.579	107.399	277.643	1.60498	6.41656
SR+_1C-Lmoz1-3_18	1	33.5968	0.343411	0.10404	0.0704469	2	1	0.0744336		0.766153	314.068	93.6884	165.425	56.5598	0.727027	414.371	57.5251	291.253	2.32407	5.83927
SR+_1C-Lmoz1-3_19	1	33.9402	0.471699	0.0620712	0.0454937	1	1	0.0547213		0.327723	252.339	143.577	172.777	24.9472	0.566322	355.867	5.48403	266.627	1.47838	4.13373
SR+_1C-Lmoz1-3_20	1	34.4119	1.77102	0.0462696	0.0345375	0	1	0.0505129		0.66115	215.261	70.7197	112.681	104.362	0.563343	290.616	73.3956	238.776	1.19161	5.57224
SR+_1C-Lmoz1-3_21	1	36.1829	0.32751	0.1254	0.110176	0	2	0.0593213	0.0436804	0.327038	332.978	128.241	189.534	24.226	0.9034	417.986	64.3812	336.074	2.85735	4.32761
SR+_1C-Lmoz1-3_22	1	36.5104		0.062708	0.0187472	2	1	0.0694128		1.26704	283.108	116.161	164.964	70.7943	0.463684	264.224	55.0993	191.933	0.906032	10.2861
SR+_1C-Lmoz5-1_1	1	104.685	0.377735	0.0744334	0.0227279	0	1	0.0821489		1.03657	347.526	115.737	188.523	56.4148	0.671805	210.799	18.1597	172.813	1.06058	13.3439
SR+_1C-Lmoz5-1_10	1	111.402	1.16916	0.036631	0.0141461	0	1	0.0436928		0.469173	316.192	104.148	188.216	40.3431	0.507896	227.242	25.5769	157.98	0.73078	9.98816
SR+_1C-Lmoz5-1_11	1	112.571	0	0.056717	0.0349746	0	1	0.0384846		0.577653	215.842	146.976	189.787	27.1659	0.571998	348.973	49.5639	233.358	1.22354	5.86729
SR+_1C-Lmoz5-1_12	1	112.571	0.823195	0.0575446	0.0384935	0	1	0.0537366		0.560413	217.156	118.257	164.368	34.9741	0.718284	286.572	12.9677	220.409	1.48303	7.2308
SR+_1C-Lmoz5-1_13	1	113.394	0.209391	0.0689533	0.0521872	0	2	0.0764979	0.0456773	1.30507	144.457	74.6986	96.4176	202.035	0.709652	343.351	3.39391	257.194	1.92548	5.29356
SR+_1C-Lmoz5-1_14	1	113.603	0.865833	0.0992267	0.0502163	2	2	0.0863679	0.0444865	0.458912	351.088	200.302	261.787	14.1668	0.566355	347.999	69.5437	284.443	1.81384	4.0996
SR+_1C-Lmoz5-1_15	1	114.469	0.974259	0.0368465	0.0250512	0	1	0.0487714		0.477838	268.941	96.5602	131.329	41.21	0.665246	207.918	16.6698	185.066	1.15	9.87843
SR+_1C-Lmoz5-1_16	1	115.444	0.226032	0.112441	0.083749	1	1	0.160044		0.558612	298.18	179.361	220.804	18.9723	0.814565	376.873	65.5483	306.697	2.57167	4.72162
SR+_1C-Lmoz5-1_17	1	115.67	0.363838	0.0468969	0.0341978	0	1	0.0798339		0.612634	209.627	85.2066	109.441	79.6417	0.498871	332.983	47.3894	249.282	1.14957	5.95306
SR+_1C-Lmoz5-1_18	1	116.033	0.587367	0.0513353	0.0295938	0	1	0.0693328		0.411714	267.203	153.336	200.775	20.2825	0.45753	329.439	24.7474	242.188	1.07745	4.34023
SR+_1C-Lmoz5-1_19	1	116.621	1.26623	0.0784988	0.0587318	1	1	0.0394708		0.48206	276.986	102.493	151.711	48.3425	0.70079	372.836	94.6255	277.487	2.18373	7.26519
SR+_1C-Lmoz5-1_2	1	105.063	1.44727	0.165868	0.0836674	1	2	0.169457	0.0951471	1.63232	254.241	169.318	205.58	65.2287	0.535999	562.33	39.913	388.769	2.80334	3.34878
SR+_1C-Lmoz5-1_20	1	117.887		0.0997337	0.0831502	1	1	0.122418		0.567798	225.871	88.1808	132.698	61.9673	0.630244	530.755	57.2385	331.402	2.37807	3.82795
SR+_1C-Lmoz5-1_3	1	106.51	0.338026	0.0842827	0.055669	2	1	0.065143		0.815411	287.576	88.4891	146.07	76.1872	0.492715	418.779	72.136	318.993	1.82086	3.40695
SR+_1C-Lmoz5-1_4	1	106.848	0.51877	0.0540464	0.0304168	0	1	0.0798979		0.296095	240.669	141.559	215.648	20.8478	0.491671	284.652	20.6194	237.1	1.24815	4.44647
SR+_1C-Lmoz5-1_5	1	107.367	0.280021	0.031109	0.0160501	0	1	0.0358867		0.383921	235.606	116.971	175.162	21.0372	0.363343	288.985	15.5273	194.433	0.77617	6.80569
SR+_1C-Lmoz5-1_6	1	107.647	0.990561	0.217725	0.138581	1	1	0.106473		1.25736	359.203	130.256	218.416	55.5769	0.852632	486.454	6.98093	382.13	4.29228	3.77028
SR+_1C-Lmoz5-1_7	1	108.638	0.57507	0.0292541	0.019057	0	1	0.0863279		0.750056	233.333	72.1334	100.171	110.153	0.365236	270.553	44.7346	214.831	0.870978	4.36701
SR+_1C-Lmoz5-1_8	1	109.213	1.07379	0.0535496	0.0389405	0	1	0.102941		0.339446	236.944	92.4762	131.929	46.308	0.772439	274.996	16.5307	213.203	1.61658	7.94761
SR+_1C-Lmoz5-1_9	1	110.287	1.11512	0.0343487	0.0207189	2	1	0.0922982		0.116892	288.419	185.759	226.676	14.3332	0.41019	253.078	36.0565	210.328	0.944671	4.26014
SR+_1C-Lmoz5-1_21	1	118.685	2.13368	0.0241766	0.0097985	0	1	0.0591391		0.231453	266.052	149.04	188.118	13.5648	0.317309	221.723	34.9399	168.03	0.501574	8.56277
SR+_1C-Lmoz5-1_22	1	120.819	1.74995	0.0301547	0.0196699	0	1	0.0658553		0.207409	203.914	166.784	185.488	12.9915	0.392189	250.481	19.5553	211.981	0.855845	5.67382
SR+_1C-Lmoz5-1_23	1	122.569	0.280522	0.120883	0.0816473	1	1	0.0930537		1.09423	175.248	80.3943	136.334	104.029	0.802215	460.443	19.8194	299.406	2.66715	6.00773
SR+_1C-Lmoz5-1_24	1	122.85	1.02516	0.162543	0.137761	1	1	0.186211		0.505836	572.51	131.118	390.727	25.8528	0.786405	399.617	9.59407	305.644	2.05228	4.05151
SR+_1C-Lmoz5-1_25	1	123.875	0.177367	0.0503821	0.0315746	2	1	0.0896103		0.283153	293.573	169.748	214.886	15.8707	0.540871	275.677	45.1216	228.294	1.21439	5.26483
SR+_1C-Lmoz5-1_26	1	124.052	1.98166	0.0956007	0.0703157	1	1	0.127965		0.514722	255.201	177.004	203.688	23.3401	0.572889	398.691	64.9793	334.42	2.05026	3.29724
SR+_1C-Lmoz5-1_27	1	126.034	0.108947	0.0561038	0.0188095	0	1	0.0136918		0.907309	347.744	77.5345	141.424	85.2108	0.44474	250.076	85.8766	200.807	0.772279	7.39327
SR+_1C-Lmoz5-1_28	1	126.143	1.12118	0.0650325	0.0239316	0	1	0.073419		0.477214	342.729	204.307	246.761	15.4605	0.525551	236.416	18.6385	204.108	1.01592	6.56903
SR+_1C-Lmoz5-1_29	1	127.264		0.1132	0.0744227	1	1	0.0651909		0.248653	399.718	307.635	333.067	7.47892	0.556874	433.635	42.1443	344.233	2.09855	3.03339

## Sheet: Shaft PSD morphometry
shPSD_ID	DshPSDsoma	AshPSD		shPSD_ID:	Identity of the shaft iPSD
180618Lmoz3_1	53.8806	0.264371		DshPSDsoma:	Distance between shaft iPSD and the soma (µm)
180618Lmoz3_2	58.7179	0.0919825		AshPSD:	Shaft iPSD area (µm2)
180618Lmoz3_3	62.3722	0.199327
180618Mmoz3_1-1_shPSD1	54.077	0.108019
180618Mmoz3_1-1_shPSD2	55.0734	0.264497
180618Mmoz3_1-1_shPSD3	57.4997	0.140767
180618Mmoz3_1-2_shPSDA	61.9958	0.114171
180618Mmoz3_2-1_shPSDC	67.6	0.134315
180618Mmoz3_2-2_shPSDB	69.6523	0.160663
180618Mmoz4_1_1	73.5162	0.573048
180618Mmoz4_2_3	82.8108	0.125252
180618Mmoz4_2_4	85.2738	0.117469
180618Mmoz4_2_5	87.12	0.115279
180618Mmoz4_2_6	89.727	0.253951
180618Mmoz4_2_7	92.8292	0.176497
180618Mmoz5_1_8	96.5	0.0966254
180618Mmoz5_1_9	99	0.21456
180618Mmoz5_1_10	102	0.258639
180618Mmoz5_1_11	104	0.0882917
180618Mmoz5_2_12	105	0.128383
180618Mmoz5_2_13	108	0.0634113
180618Mmoz5_2_14	116	0.175017
180618Mmoz6_1_14	114.9	0.112869
180618Mmoz6_1_14bis	118	0.100867
180618Mmoz6_1_15	120.8	0.155528
180618Mmoz6_2-1_16	128	0.2676
180618Mmoz6_2-2_17	135.5	0.1374
180609DDT4_ShaftPSD8	91.555	0.175234
180609DDT5_1_ShaftPSD1	95.703	0.131078
180609DDT5_1_ShaftPSD2	96.595	0.233602
180609DDT5_1_ShaftPSD3	96.645	0.344908
180609DDT5_1_ShaftPSD4	101.195	0.254267
180609DDT5_1_ShaftPSD5	106.395	0.243284
180609DDT5_1_ShaftPSD6	108.795	0.0953987
180609DDT5_1_ShaftPSD7	114.495	0.153383
180626Rmoz-fork_1-1_shPSD1	24.5	0.194453
180626Rmoz-fork_1-1_shPSD2	25.5	0.18178
180626Rmoz-fork_1-1_shPSD3	26	0.528724
180626Rmoz-fork_1-1_shPSD4	29.5	0.179002
180626Rmoz-fork_1-2_shPSD5	33	0.158516
180626Rmoz-fork_1-2_shPSD6	35	0.0561116
180626Rmoz-fork_1-2_shPSD7	36.5	0.0891359
180626Rmoz-fork_1-3_shPSD10	32	0.308223
180626Rmoz-fork_1-3_shPSD11	34	0.0780003
180626Rmoz-fork_1-3_shPSD12	37	0.160515
180626Rmoz-fork_2_shPSD13	45	0.271515
180626Rmoz-fork_2_shPSD14	46	0.132695
180626RR1_2_PSDsh1	56	0.134944
180626RR1_2_PSDsh1a	56.2	0.161097
180626RR1_2_PSDsh2	61	0.0898463
180626RR3_1_PSDsh7	83	0.082333
180626RR3_1_PSDsh8	86	0.0587896
180626RR3_1_PSDsh9	87	0.117134
180626RR3_1_PSDsh10	92.5	0.072736
180626RR3_2_PSDsh11	97	0.15992
180626RR3_2_PSDsh12	98	0.0762434
180626RR4_1_PSDsh13	105	0.230725
180626RR4_1_PSDsh14	107	0.117502
180626RR4_2_PSDsh15	112	0.0829931
180626RR4_2_PSDsh16	112.5	0.27221
180626RR4_2_PSDsh17	114	0.145155
180723LL3_2_PSDshA	80.8575	0.187277
